# Supplementary material for: Multiple quantitative trait loci contribute to resistance to bacterial canker incited by Pseudomonas syringae pv. actinidiae in kiwifruit (Actinidia chinensis)
Source: Hortic Res. 2019 Sep 1;6:101. doi: 10.1038/s41438-019-0184-9 (PMC6804790; doi:10.1038/s41438-019-0184-9)
Supplement: Supplementary file 3 — Supplementary Data 2 [file 41438_2019_184_MOESM3_ESM.xlsx]

## Sheet: TARGET FILE
	Genotype Library ID/Plant ID	Response to Psa in field		Harvest (	Tissues	Age	Paired End	Data Yield(bp)
	73	Psa Fully Resistant (Psa-FR)	F1	February, 2018	Leaves	4 yrs	18131234	5.48	Gb
	74	Psa Fully Resistant (Psa-FR)	F1	February, 2018	Leaves	4 yrs	17599341	5.32	Gb
	76	Psa Fully Resistant (Psa-FR)	F1	February, 2018	Leaves	4 yrs	18159260	5.48	Gb
	77	Psa Resistant to Medium Resistant (Psa-RMR)	F1	February, 2018	Leaves	2 yrs	22756179	6.87	Gb
	78	Psa Resistant to Medium Resistant (Psa-RMR)	F1	February, 2018	Leaves	2 yrs	19583893	5.91	Gb
	79	Psa Resistant to Medium Resistant (Psa-RMR)	P1	February, 2018	Leaves	2 yrs	19685100	5.94	Gb
	82	Psa Susceptible (Psa-Sus)	Hort 16A	February, 2018	Leaves	2 yrs	18850378	5.69	Gb
	83	Psa Susceptible (Psa-Sus)	F1	February, 2018	Leaves	2 yrs	19868401	6	Gb
	84	Psa Susceptible (Psa-Sus)	F1	February, 2018	Leaves	2 yrs	19180170	5.79	Gb
		Sample Name	%Dups	%GC	Length	% Failed	Total Sequnce (Millions)
		73_H3YJ3DMXX_GAACCGCG-TGACCTTA_L001_clean_trimmed_R1	0.469	0.46	150 bp	0.17	8.1
		73_H3YJ3DMXX_GAACCGCG-TGACCTTA_L001_clean_trimmed_R2	0.439	0.46	149 bp	0.17	8.1
		73_H3YJ3DMXX_GAACCGCG-TGACCTTA_L002_clean_trimmed_R1	0.454	0.46	150 bp	0.17	8
		73_H3YJ3DMXX_GAACCGCG-TGACCTTA_L002_clean_trimmed_R2	0.434	0.46	149 bp	0.17	8
		74_H3YJ3DMXX_CGTCTGCG-TTCACAAT_L001_clean_trimmed_R1	0.397	0.45	150 bp	0.17	7.5
		74_H3YJ3DMXX_CGTCTGCG-TTCACAAT_L001_clean_trimmed_R2	0.367	0.45	149 bp	0.17	7.5
		74_H3YJ3DMXX_CGTCTGCG-TTCACAAT_L002_clean_trimmed_R1	0.389	0.45	150 bp	0.17	7.4
		74_H3YJ3DMXX_CGTCTGCG-TTCACAAT_L002_clean_trimmed_R2	0.366	0.45	149 bp	0.17	7.4
		75_H3YJ3DMXX_CAAGCTAG-ACATAGCG_L001_clean_trimmed_R1	0.451	0.45	150 bp	0.17	8.9
		75_H3YJ3DMXX_CAAGCTAG-ACATAGCG_L001_clean_trimmed_R2	0.425	0.46	149 bp	0.17	8.9
		75_H3YJ3DMXX_CAAGCTAG-ACATAGCG_L002_clean_trimmed_R1	0.458	0.45	150 bp	0.17	8.9
		75_H3YJ3DMXX_CAAGCTAG-ACATAGCG_L002_clean_trimmed_R2	0.429	0.46	149 bp	0.17	8.9
		76_H3YJ3DMXX_GGCTTAAG-TCGTGACC_L001_clean_trimmed_R1	0.426	0.46	150 bp	0.17	7.8
		76_H3YJ3DMXX_GGCTTAAG-TCGTGACC_L001_clean_trimmed_R2	0.399	0.46	149 bp	0.17	7.8
		76_H3YJ3DMXX_GGCTTAAG-TCGTGACC_L002_clean_trimmed_R1	0.436	0.46	150 bp	0.17	7.7
		76_H3YJ3DMXX_GGCTTAAG-TCGTGACC_L002_clean_trimmed_R2	0.4	0.46	149 bp	0.17	7.7
		77_H3YJ3DMXX_GCAGAATT-ACCGGCCA_L001_clean_trimmed_R1	0.434	0.45	150 bp	0.17	10.8
		77_H3YJ3DMXX_GCAGAATT-ACCGGCCA_L001_clean_trimmed_R2	0.407	0.46	149 bp	0.17	10.8
		77_H3YJ3DMXX_GCAGAATT-ACCGGCCA_L002_clean_trimmed_R1	0.42	0.45	150 bp	0.17	10.7
		77_H3YJ3DMXX_GCAGAATT-ACCGGCCA_L002_clean_trimmed_R2	0.396	0.46	149 bp	0.17	10.7
		78_H3YJ3DMXX_GGCATTCT-CTAGCTTG_L001_clean_trimmed_R1	0.406	0.46	150 bp	0.17	6.5
		78_H3YJ3DMXX_GGCATTCT-CTAGCTTG_L001_clean_trimmed_R2	0.352	0.46	149 bp	0.17	6.5
		78_H3YJ3DMXX_GGCATTCT-CTAGCTTG_L002_clean_trimmed_R1	0.416	0.46	150 bp	0.17	6.5
		78_H3YJ3DMXX_GGCATTCT-CTAGCTTG_L002_clean_trimmed_R2	0.355	0.46	149 bp	0.17	6.5
		79_H3YJ3DMXX_TAAGTGGT-CTTAAGCC_L001_clean_trimmed_R1	0.422	0.45	150 bp	0.17	8.4
		79_H3YJ3DMXX_TAAGTGGT-CTTAAGCC_L001_clean_trimmed_R2	0.38	0.46	149 bp	0.17	8.4
		79_H3YJ3DMXX_TAAGTGGT-CTTAAGCC_L002_clean_trimmed_R1	0.427	0.45	150 bp	0.17	8.4
		79_H3YJ3DMXX_TAAGTGGT-CTTAAGCC_L002_clean_trimmed_R2	0.392	0.46	149 bp	0.17	8.4
		80_H3YJ3DMXX_GTTCCAAT-AATTCTGC_L001_clean_trimmed_R1	0.439	0.45	150 bp	0.17	9.5
		80_H3YJ3DMXX_GTTCCAAT-AATTCTGC_L001_clean_trimmed_R2	0.408	0.46	149 bp	0.17	9.5
		80_H3YJ3DMXX_GTTCCAAT-AATTCTGC_L002_clean_trimmed_R1	0.446	0.45	150 bp	0.17	9.4
		80_H3YJ3DMXX_GTTCCAAT-AATTCTGC_L002_clean_trimmed_R2	0.411	0.46	149 bp	0.17	9.4
		81_H3YJ3DMXX_AGGCAGAG-AGAATGCC_L001_clean_trimmed_R1	0.394	0.45	150 bp	0.17	4.8
		81_H3YJ3DMXX_AGGCAGAG-AGAATGCC_L001_clean_trimmed_R2	0.374	0.46	149 bp	0.17	4.8
		81_H3YJ3DMXX_AGGCAGAG-AGAATGCC_L002_clean_trimmed_R1	0.406	0.45	150 bp	0.17	4.8
		81_H3YJ3DMXX_AGGCAGAG-AGAATGCC_L002_clean_trimmed_R2	0.376	0.46	149 bp	0.17	4.8
		82_H3YJ3DMXX_TTGCCTAG-ACCACTTA_L001_clean_trimmed_R1	0.487	0.46	150 bp	0.17	8.3
		82_H3YJ3DMXX_TTGCCTAG-ACCACTTA_L001_clean_trimmed_R2	0.456	0.47	149 bp	0.17	8.3
		82_H3YJ3DMXX_TTGCCTAG-ACCACTTA_L002_clean_trimmed_R1	0.493	0.46	150 bp	0.17	8.2
		82_H3YJ3DMXX_TTGCCTAG-ACCACTTA_L002_clean_trimmed_R2	0.465	0.47	149 bp	0.17	8.2
		83_H3YJ3DMXX_ACTCGTGT-ATTGGAAC_L001_clean_trimmed_R1	0.47	0.46	150 bp	0.17	9
		83_H3YJ3DMXX_ACTCGTGT-ATTGGAAC_L001_clean_trimmed_R2	0.443	0.46	149 bp	0.17	9
		83_H3YJ3DMXX_ACTCGTGT-ATTGGAAC_L002_clean_trimmed_R1	0.468	0.46	150 bp	0.17	9
		83_H3YJ3DMXX_ACTCGTGT-ATTGGAAC_L002_clean_trimmed_R2	0.441	0.46	149 bp	0.17	9
		84_H3YJ3DMXX_ACAGGCGC-CTCTGCCT_L001_clean_trimmed_R2	0.445	0.46	149 bp	0.17	8.6
		84_H3YJ3DMXX_ACAGGCGC-CTCTGCCT_L002_clean_trimmed_R1	0.476	0.46	150 bp	0.17	8.8
		84_H3YJ3DMXX_ACAGGCGC-CTCTGCCT_L002_clean_trimmed_R2	0.455	0.46	149 bp	0.17	8.8

## Sheet: DESeq2_PsaFR_vs_PsaSus padj
Actinidia genes	log2FoldChange	pvalue	padj	73	74	76	82	83	84	Actinidia genes	Linkage group/ Chromosome	Position on chromosome		Strand	Arabidopsis orthologue	A.A	E value	Gene ontology
Acc08605.1	-9.64802	6.8738e-05	0.005247	497.52	305.474	4.23061	1.00129	0	0	Acc08605.1	LG8	4441737	4443436	+	AT1G52240.2	79	2e-21	RHO guanyl-nucleotide exchange factor 11
Acc29380.1	-7.06763	1.38247e-06	0.000181172	51.0277	46.9159	37.0178	0	0.892639	0	Acc29380.1	LG26	5619814	5625571	+	AT3G62200.1	213	5e-66	Putative endonuclease or glycosyl hydrolaseTAIR	2098057	biological_process unknown	GO:0000004TAIR	2098057	cellular_component unknown	GO:0008372TIGR	2098057	molecular_function unknown	GO:0005554
Acc08761.1	-6.3844	2.34662e-44	3.41234e-40	638.909	1024.85	688.532	11.0142	3.57056	13.7651	Acc08761.1	LG8	6236469	6240785	-	AT4G31980.1	196	7e-55	unknown protein; CONTAINS InterPro DOMAIN/s: Protein of unknown function DUF247, plant (InterPro:IPR004158), Protein of unknown function DUF862, eukaryotic (InterPro:IPR008580); BEST Arabidopsis thaliana protein match is: Plant protein of unknown function (DUF247) (TAIR:AT5G11290.1); Has 1967 Blast hits to 1844 proteins in 183 species: Archae - 0; Bacteria - 6; Metazoa - 223; Fungi - 83; Plants -…	3438541	DNA binding	GO:0003677TAIR	3438541	mitochondrion	GO:0005739TAIR	3438541	nucleus	GO:0005634TAIR	3438541	transport	GO:0006810TAIR	3438541	transporter activity	GO:0005215
Acc24867.1	-6.17712	9.28487e-05	0.00678472	20.1985	18.7663	33.8449	0	0.892639	0	Acc24867.1	LG22	10180303	10186247	-	AT2G28780.1	474	1e-157	unknown protein; INVOLVED IN: biological_process unknown; LOCATED IN: mitochondrion; EXPRESSED IN: inflorescence meristem, root, flower; EXPRESSED DURING: petal differentiation and expansion stage; CONTAINS InterPro DOMAIN/s: Protein of unknown function DUF939, bacterial (InterPro:IPR010343); BEST Arabidopsis thaliana protein match is: unknown protein (TAIR:AT3G09450.1); Has 671 Blast hits to 667…	2053199	biological_process unknown	GO:0000004TAIR	2053199	mitochondrion	GO:0005739TIGR	2053199	molecular_function unknown	GO:0005554
Acc08886.1	-5.84092	1.94195e-05	0.0018044	47.8384	12.5109	98.3617	0	2.67792	0	Acc08886.1	LG8	9038262	9042209	+	AT5G16740.1	432	1e-149	Transmembrane amino acid transporter family proteinTAIR	2149044	amino acid permease activity	GO:0015359TAIR	2149044	amino acid transport	GO:0006865TAIR	2149044	membrane	GO:0016020TIGR	2149044	amino acid transport	GO:0006865TIGR	2149044	membrane	GO:0016020
Acc27540.1	-5.83916	3.2648e-14	2.11001e-11	205.174	94.8743	178.743	0	1.78528	6.42371	Acc27540.1	LG24	8246514	8250899	+	AT5G16530.1	468	1e-166	Auxin efflux carrier family proteinTAIR	2171391	endomembrane system	GO:0012505TAIR	2171391	integral to membrane	GO:0016021TAIR	2171391	transporter activity	GO:0005215TIGR	2171391	auxin polar transport	GO:0009926TIGR	2171391	auxin:hydrogen symporter activity	GO:0009672
Acc31857.1	-5.82003	5.54486e-11	2.15015e-08	5063.43	1166.64	5072.5	107.138	51.7731	41.2953	Acc31857.1	LG28	6354369	6358188	+	AT5G05340.1	417	1e-147	Peroxidase superfamily proteinTAIR	2153528	endomembrane system	GO:0012505TAIR	2153528	peroxidase activity	GO:0004601TAIR	2153528	response to oxidative stress	GO:0006979TIGR	2153528	peroxidase activity	GO:0004601
Acc13785.1	-5.69617	1.21417e-07	2.16636e-05	155.209	36.4901	50.7673	2.00258	2.67792	0	Acc13743.1	LG12	15748632	15751826	-	AT4G36130.1	474	1e-172	Ribosomal protein L2 familyTAIR	3439572	mitochondrion	GO:0005739TIGR	3439572	protein biosynthesis	GO:0006412TIGR	3439572	ribosome	GO:0005840TIGR	3439572	structural constituent of ribosome	GO:0003735
Acc03527.1	-5.55198	2.18983e-43	2.1229e-39	646.35	589.055	900.062	9.01161	21.4233	14.6828	Acc03527.1	LG3	9189250	9195387	-	AT5G62165.2	194	4e-63	AGAMOUS-like 42TAIR	1005715940	nucleus	GO:0005634TAIR	1005715940	regulation of transcription, DNA-dependent	GO:0006355TAIR	1005715940	transcription factor activity	GO:0003700
Acc22828.1	-5.3529	0.00193797	0.0826421	9.56769	12.5109	19.0377	0	0	0.917673	Acc22828.1	LG20	6992754	6997887	-	AT5G18840.1	670	0	Major facilitator superfamily proteinTAIR	2144974	carbohydrate transport	GO:0008643TAIR	2144974	carbohydrate transporter activity	GO:0015144TAIR	2144974	integral to membrane	GO:0016021TAIR	2144974	ion transport	GO:0006811TAIR	2144974	membrane	GO:0016020TAIR	2144974	phosphate transport	GO:0006817TAIR	2144974	tetracycline transport	GO:0015904TAIR	2144974	transport	GO:0006810TIGR	2144974	carbohydrate transporter activity	GO:0015144TIGR	2144974	membrane	GO:0016020TIGR	2144974
Acc18987.1	-5.25193	3.70945e-08	7.4918e-06	104.181	33.3624	295.085	6.00774	1.78528	3.67069	Acc18987.1	LG17	2103666	2105886	-	AT1G24020.1	65	7e-14	MLP-like protein 423TIGR	2199931	biological_process unknown	GO:0000004TIGR	2199931	cellular_component unknown	GO:0008372TIGR	2199931	molecular_function unknown	GO:0005554
Acc28037.1	-5.23791	0.00244289	0.0999634	11.6938	11.4683	14.8071	1.00129	0	0	Acc28037.1	LG24	15021493	15023025	-	AT5G62040.1	245	6e-84	PEBP (phosphatidylethanolamine-binding protein) family proteinTAIR	2174057	biological_process unknown	GO:0000004TAIR	2174057	cellular_component unknown	GO:0008372TIGR	2174057	phosphatidylethanolamine binding	GO:0008429
Acc08233.1	-5.19923	0.000261559	0.015914	107.371	240.835	77.2086	9.01161	2.67792	0	Acc08233.1	LG7	17999746	18006073	-	AT1G24360.1	359	1e-124	NAD(P)-binding Rossmann-fold superfamily proteinTAIR	2024020	chloroplast	GO:0009507TAIR	2024020	metabolism	GO:0008152
Acc14202.1	-5.17213	1.70547e-07	2.96854e-05	8663.01	1220.86	4510.89	76.098	162.46	160.593	Acc14110.1	LG13	1574024	1577054	-	AT1G13635.1	376	1e-131	DNA glycosylase superfamily proteinTAIR	1006229681	biological_process unknown	GO:0000004TAIR	1006229681	cellular_component unknown	GO:0008372TAIR	1006229681	molecular_function unknown	GO:0005554
Acc12680.1	-5.15105	0.00108505	0.0514787	83.983	4.1703	11.6342	1.00129	0.892639	0.917673	Acc12530.1	LG11	11996646	11998289	-	AT1G80080.1	392	1e-133	Leucine-rich repeat (LRR) family proteinTAIR	2016318	endomembrane system	GO:0012505TIGR	2016318	protein binding	GO:0005515TIGR	2016318	signal transduction	GO:0007165
Acc32570.1	-5.10871	7.62391e-06	0.000818178	47.8384	18.7663	62.4015	1.00129	0.892639	1.83535	Acc32570.1	LG29	113564	114854	+	AT2G26695.1	180	1e-59	Ran BP2/NZF zinc finger-like superfamily proteinTAIR	1006228072	biological_process unknown	GO:0000004TAIR	1006228072	cellular_component unknown	GO:0008372TAIR	1006228072	molecular_function unknown	GO:0005554
Acc04828.1	-5.09311	7.37586e-08	1.40204e-05	58.4692	38.5753	94.1311	1.00129	0.892639	3.67069	Acc04828.1	LG4	4744034	4746247	+	AT1G58340.1	608	0	MATE efflux family proteinTAIR	2016614	antiporter activity	GO:0015297TAIR	2016614	drug transporter activity	GO:0015238TAIR	2016614	membrane	GO:0016020TAIR	2016614	multidrug transport	GO:0006855
Acc15628.1	-5.03718	2.10315e-05	0.00193563	51.0277	16.6812	53.9403	0	2.67792	0.917673	Acc15628.1	LG14	3782815	3787458	-	AT3G18440.1	267	6e-82	aluminum-activated malate transporter 9TAIR	2095066	mitochondrion	GO:0005739TIGR	2095066	biological_process unknown	GO:0000004TIGR	2095066	molecular_function unknown	GO:0005554
Acc26647.1	-4.99726	2.40417e-12	1.16534e-09	145.641	126.152	89.9005	8.01032	3.57056	0	Acc26647.1	LG23	23588902	23592384	-	AT1G74110.1	625	0	cytochrome P450, family 78, subfamily A, polypeptide 10TAIR	2031490	cellular_component unknown	GO:0008372TAIR	2031490	electron transport	GO:0006118TIGR	2031490	oxygen binding	GO:0019825
Acc09705.1	-4.78471	3.71326e-05	0.00313933	109.497	20.8515	23.2684	1.00129	2.67792	1.83535	Acc09705.1	LG8	24282066	24283829	+	AT1G62420.1	185	6e-57	Protein of unknown function (DUF506)TAIR	2027133	endopeptidase inhibitor activity	GO:0004866TIGR	2027133	biological_process unknown	GO:0000004TIGR	2027133	cellular_component unknown	GO:0008372
Acc21890.1	-4.74258	1.2243e-06	0.000164844	93.5507	21.8941	83.5546	1.00129	2.67792	3.67069	Acc21890.1	LG23	14399299	14402596	-	AT1G74110.1	663	0	cytochrome P450, family 78, subfamily A, polypeptide 10TAIR	2031490	cellular_component unknown	GO:0008372TAIR	2031490	electron transport	GO:0006118TIGR	2031490	oxygen binding	GO:0019825
Acc20062.1	-4.71496	5.46741e-14	3.18018e-11	363.572	108.428	363.832	11.0142	9.81903	11.0121	Acc20062.1	LG18	5449857	5456134	+	AT3G18440.1	232	8e-68	aluminum-activated malate transporter 9TAIR	2095066	mitochondrion	GO:0005739TIGR	2095066	biological_process unknown	GO:0000004TIGR	2095066	molecular_function unknown	GO:0005554
Acc01027.1	-4.6754	1.37799e-11	6.36127e-09	131.821	71.9377	108.938	7.00903	2.67792	2.75302	Acc01027.1	LG1	15740793	15741767	+	AT3G50980.1	47	3e-07	dehydrin xero 1TAIR	2080922	cellular_component unknown	GO:0008372TAIR	2080922	molecular_function unknown	GO:0005554TAIR	2080922	response to stress	GO:0006950TAIR	2080922	response to water	GO:0009415TIGR	2080922	response to stress	GO:0006950TIGR	2080922	response to water	GO:0009415
Acc21221.1	-4.63724	1.31358e-05	0.00129064	119.065	14.596	74.0357	1.00129	2.67792	4.58836	Acc21221.1	LG19	10846003	10849198	+	AT1G43670.1	547	0	Inositol monophosphatase family proteinTAIR	2031102	carbohydrate metabolism	GO:0005975TAIR	2031102	cellular_component unknown	GO:0008372TAIR	2031102	phosphoric ester hydrolase activity	GO:0042578TIGR	2031102	fructose metabolism	GO:0006000TIGR	2031102	fructose-bisphosphatase activity	GO:0042132
Acc29421.1	-4.59354	1.54025e-08	3.44578e-06	65.9107	54.2139	173.455	4.00516	3.57056	4.58836	Acc29421.1	LG26	6501373	6505726	-	AT1G32450.1	872	0	nitrate transporter 1.5TAIR	2033775	integral to membrane	GO:0016021TAIR	2033775	membrane	GO:0016020TAIR	2033775	oligopeptide transport	GO:0006857TAIR	2033775	transporter activity	GO:0005215TIGR	2033775	membrane	GO:0016020TIGR	2033775	oligopeptide transport	GO:0006857TIGR	2033775	transporter activity	GO:0005215
Acc31755.1	-4.56079	0.00130442	0.0590912	9.56769	15.6386	64.5168	3.00387	0.892639	0	Acc31755.1	LG28	4140189	4144495	-	AT2G29130.1	805	0	laccase 2TAIR	2066116	endomembrane system	GO:0012505TIGR	2066116	copper ion binding	GO:0005507TIGR	2066116	laccase activity	GO:0008471TIGR	2066116	lignin biosynthesis	GO:0009809
Acc04175.1	-4.54599	6.99461e-06	0.000759046	54.2169	21.8941	118.457	1.00129	4.46319	2.75302	Acc04175.1	LG3	18840105	18842175	-	AT5G07050.1	250	4e-80	nodulin MtN21 /EamA-like transporter family proteinTAIR	2169413	biological_process unknown	GO:0000004TAIR	2169413	integral to membrane	GO:0016021TAIR	2169413	membrane	GO:0016020TIGR	2169413	membrane	GO:0016020TIGR	2169413	molecular_function unknown	GO:0005554
Acc06612.1	-4.53639	1.84574e-07	3.15763e-05	120.128	38.5753	80.3816	3.00387	0.892639	6.42371	Acc06612.1	LG6	5158577	5159886	+	AT1G09240.1	392	1e-138	nicotianamine synthase 3TIGR	2195300	iron ion homeostasis	GO:0006879TIGR	2195300	nicotianamine biosynthesis	GO:0030418TIGR	2195300	nicotianamine synthase activity	GO:0030410
Acc08664.1	-4.44039	7.3493e-60	2.1374e-55	9043.59	6092.81	6353.32	283.365	348.129	357.892	Acc08664.1	LG8	5316557	5321238	-	AT2G38290.1	670	0	ammonium transporter 2TAIR	2042916	ammonium transporter activity	GO:0008519
Acc30668.1	-4.42711	3.60304e-10	1.20445e-07	65.9107	92.7892	144.898	7.00903	2.67792	4.58836	Acc30668.1	LG27	2072348	2075727	+	AT2G38110.1	358	1e-119	glycerol-3-phosphate acyltransferase 6TAIR	2042946	1-acylglycerol-3-phosphate O-acyltransferase activity	GO:0003841TAIR	2042946	acyltransferase activity	GO:0008415TAIR	2042946	membrane	GO:0016020TAIR	2042946	metabolism	GO:0008152TAIR	2042946	phospholipid biosynthesis	GO:0008654TIGR	2042946	acyltransferase activity	GO:0008415TIGR	2042946	metabolism	GO:0008152
Acc22944.1	-4.41781	0.000991135	0.047921	3.18923	50.0436	67.6898	3.00387	1.78528	0.917673	Acc22944.1	LG20	9474459	9480195	+	AT5G35320.1	82	1e-18	unknown protein; Has 1807 Blast hits to 1807 proteins in 277 species: Archae - 0; Bacteria - 0; Metazoa - 736; Fungi - 347; Plants - 385; Viruses - 0; Other Eukaryotes - 339 (source: NCBI BLink).TAIR	2182637	biological_process unknown	GO:0000004TAIR	2182637	cellular_component unknown	GO:0008372TIGR	2182637	molecular_function unknown	GO:0005554
Acc18604.1	-4.36699	0.000574181	0.0307531	68.0369	4.1703	83.5546	4.00516	2.67792	0.917673	Acc18604.1	LG16	16746678	16747705	+	AT5G33406.1	100	5e-26	hAT dimerisation domain-containing protein / transposase-relatedTAIR	504953008	biological_process unknown	GO:0000004TAIR	504953008	mitochondrion	GO:0005739TIGR	504953008	molecular_function unknown	GO:0005554
Acc20287.1	-4.25464	2.07055e-19	2.61817e-16	260.454	208.515	347.968	11.0142	20.5307	11.0121	Acc20287.1	LG18	12141703	12143761	+	AT5G53190.1	297	1e-102	Nodulin MtN3 family proteinTAIR	2163755	biological_process unknown	GO:0000004TAIR	2163755	membrane	GO:0016020TIGR	2163755	membrane	GO:0016020TIGR	2163755	molecular_function unknown	GO:0005554
Acc20732.1	-4.16698	0.000155621	0.0104044	53.1538	46.9159	16.9224	2.00258	4.46319	0	Acc20732.1	LG18	17764081	17764661	+	AT2G34340.1	101	1e-28	Protein of unknown function, DUF584TIGR	2040798	biological_process unknown	GO:0000004TIGR	2040798	cellular_component unknown	GO:0008372TIGR	2040798	molecular_function unknown	GO:0005554
Acc15289.1	-4.09301	0.000892883	0.0441628	1173.64	1500.27	1856.18	10.0129	124.077	131.227	Acc15289.1	LG13	19148980	19150155	-	AT3G62550.1	179	2e-58	Adenine nucleotide alpha hydrolases-like superfamily proteinTAIR	2096088	cellular_component unknown	GO:0008372TIGR	2096088	molecular_function unknown	GO:0005554TIGR	2096088	response to stress	GO:0006950
Acc21429.1	-4.05501	0.00021629	0.0134986	1226.79	458.733	418.83	85.1096	18.7454	22.9418	Acc21429.1	LG19	13915472	13918287	-	AT1G09155.1	231	2e-75	phloem protein 2-B15TAIR	3691776	endomembrane system	GO:0012505TIGR	3691776	molecular_function unknown	GO:0005554
Acc32527.1	-4.02252	6.0637e-06	0.000675673	61.6584	38.5753	64.5168	0	7.14111	2.75302	Acc32527.1	LG28	15339888	15343821	-	AT5G17230.1	443	1e-155	PHYTOENE SYNTHASETAIR	2167224	biosynthesis	GO:0009058TAIR	2167224	chloroplast	GO:0009507
Acc24926.1	-4.00387	0.000908575	0.0447108	41.46	14.596	35.9602	5.00645	0	0.917673	Acc24926.1	LG22	11163833	11169895	+	AT5G03795.1	538	0	Exostosin family protein
Acc12320.1	-3.95349	7.17089e-19	8.34204e-16	434.798	238.75	360.66	29.0374	19.6381	18.3535	Acc12296.1	LG11	5431876	5438568	-	AT1G44110.1	506	1e-177	Cyclin A1;1TAIR	2205870	chloroplast	GO:0009507TAIR	2205870	nucleus	GO:0005634TAIR	2205870	regulation of cell cycle	GO:0000074TIGR	2205870	cyclin-dependent protein kinase regulator activity	GO:0016538TIGR	2205870	regulation of cell cycle	GO:0000074
Acc15356.1	-3.9292	1.82813e-16	1.83336e-13	1698.8	1062.38	1051.31	135.174	63.3774	52.3073	Acc15356.1	LG14	556517	559940	-	AT1G05300.1	288	2e-95	zinc transporter 5 precursorTAIR	2207139	endomembrane system	GO:0012505TAIR	2207139	integral to membrane	GO:0016021TAIR	2207139	membrane	GO:0016020TIGR	2207139	cation transport	GO:0006812TIGR	2207139	cation transporter activity	GO:0008324
Acc11335.1	-3.9033	0.000170671	0.0111678	90.3615	19.8089	29.6143	3.00387	3.57056	2.75302	Acc11227.1	LG10	4303577	4306270	+	AT4G34050.1	459	1e-166	S-adenosyl-L-methionine-dependent methyltransferases superfamily proteinTIGR	2124285	caffeoyl-CoA O-methyltransferase activity	GO:0042409TIGR	2124285	cytosol	GO:0005829TIGR	2124285	lignin biosynthesis	GO:0009809
Acc00606.1	-3.84908	4.55893e-05	0.00375601	68.0369	19.8089	61.3439	5.00645	2.67792	2.75302	Acc00606.1	LG1	12216443	12217908	+	AT2G26695.1	170	8e-56	Ran BP2/NZF zinc finger-like superfamily proteinTAIR	1006228072	biological_process unknown	GO:0000004TAIR	1006228072	cellular_component unknown	GO:0008372TAIR	1006228072	molecular_function unknown	GO:0005554
Acc05846.1	-3.8198	3.99772e-08	8.01832e-06	139.263	69.8525	117.399	2.00258	8.92639	11.9297	Acc05846.1	LG5	14294872	14296975	+	AT5G15900.1	406	1e-138	TRICHOME BIREFRINGENCE-LIKE 19TAIR	2146076	endomembrane system	GO:0012505TIGR	2146076	biological_process unknown	GO:0000004TIGR	2146076	molecular_function unknown	GO:0005554
Acc13602.1	-3.81308	2.94753e-05	0.00259767	276.4	29.1921	229.511	8.01032	10.7117	19.2711	Acc13584.1	LG12	12310202	12313490	+	AT1G45616.1	556	0	receptor like protein 6TAIR	2825761	endomembrane system	GO:0012505TIGR	2825761	defense response	GO:0006952TIGR	2825761	protein binding	GO:0005515TIGR	2825761	signal transduction	GO:0007165
Acc04480.1	-3.75671	9.63866e-06	0.00100474	59.5323	49.001	116.342	1.00129	5.35583	10.0944	Acc04480.1	LG4	513192	514727	-	AT4G38260.1	289	3e-98	Protein of unknown function (DUF833)TAIR	3438672	biological_process unknown	GO:0000004TAIR	3438672	endomembrane system	GO:0012505TIGR	3438672	molecular_function unknown	GO:0005554
Acc01422.1	-3.65795	0.00217097	0.0915047	28.7031	14.596	28.5566	4.00516	0	1.83535	Acc01422.1	LG2	749809	754544	-	AT3G61150.1	617	0	homeodomain GLABROUS 1TAIR	2098865	nucleus	GO:0005634TAIR	2098865	regulation of transcription, DNA-dependent	GO:0006355TAIR	2098865	transcription factor activity	GO:0003700TIGR	2098865	DNA binding	GO:0003677TIGR	2098865	nucleus	GO:0005634TIGR	2098865	regulation of transcription, DNA-dependent	GO:0006355
Acc07741.1	-3.57367	7.49767e-06	0.00080761	147.768	59.4268	62.4015	10.0129	2.67792	10.0944	Acc07741.1	LG7	6172981	6175998	-	AT5G06800.1	186	8e-56	myb-like HTH transcriptional regulator family proteinTAIR	2170198	cellular_component unknown	GO:0008372TAIR	2170198	regulation of transcription	GO:0045449TAIR	2170198	transcription factor activity	GO:0003700
Acc18823.1	-3.53682	5.63914e-10	1.82226e-07	3034.02	1702.52	1496.58	309.399	108.009	120.215	Acc18823.1	LG17	14019384	14021352	-	AT3G12750.1	317	1e-106	zinc transporter 1 precursorTAIR	2087704	endomembrane system	GO:0012505TAIR	2087704	integral to membrane	GO:0016021TAIR	2087704	membrane	GO:0016020TIGR	2087704	zinc ion transport	GO:0006829TIGR	2087704	zinc ion transporter activity	GO:0005385
Acc19469.1	-3.49644	2.50322e-07	4.13643e-05	638.909	954.999	662.091	135.174	27.6718	37.6246	Acc19469.1	LG17	14279212	14282023	-	AT5G23960.2	413	1e-139	terpene synthase 21
Acc08948.1	-3.48672	2.83056e-05	0.00252519	115.875	31.2772	72.978	7.00903	8.03375	4.58836	Acc08948.1	LG8	11108254	11114731	-	AT5G38830.1	40	0.0001	Cysteinyl-tRNA synthetase, class Ia family proteinTAIR	2152236	ATP binding	GO:0005524TAIR	2152236	cellular_component unknown	GO:0008372TAIR	2152236	cysteine-tRNA ligase activity	GO:0004817TAIR	2152236	cysteinyl-tRNA aminoacylation	GO:0006423TAIR	2152236	methionine-tRNA ligase activity	GO:0004825TAIR	2152236	methionyl-tRNA aminoacylation	GO:0006431TIGR	2152236	ATP binding	GO:0005524TIGR	2152236	cysteine-tRNA ligase activity	GO:0004817TIGR	2152236	cysteinyl-tRNA aminoacylation	GO:0006423
Acc09871.1	-3.46226	1.45614e-08	3.2991e-06	192.417	79.2357	170.282	11.0142	13.3896	15.6004	Acc09871.1	LG9	1288410	1291944	-	AT5G47240.1	299	4e-99	nudix hydrolase homolog 8TAIR	2171543	biological_process unknown	GO:0000004TAIR	2171543	cellular_component unknown	GO:0008372TIGR	2171543	hydrolase activity	GO:0016787
Acc28397.1	-3.43886	2.55025e-10	8.82965e-08	124.38	129.279	111.054	9.01161	7.14111	17.4358	Acc28397.1	LG25	7184071	7186507	+	AT1G23200.1	531	0	Plant invertase/pectin methylesterase inhibitor superfamilyTAIR	3689878	cell wall modification	GO:0042545TAIR	3689878	endomembrane system	GO:0012505TIGR	3689878	cell wall (sensu Magnoliophyta)	GO:0009505TIGR	3689878	pectinesterase activity	GO:0030599
Acc20240.1	-3.37421	1.6963e-11	7.70836e-09	140.326	210.6	159.706	10.0129	18.7454	20.1888	Acc20240.1	LG18	11543921	11548834	-	AT5G23980.1	712	0	ferric reduction oxidase 4TAIR	2178676	N-terminal protein myristoylation	GO:0006499TAIR	2178676	endomembrane system	GO:0012505TAIR	2178676	membrane	GO:0016020TIGR	2178676	electron transport	GO:0006118TIGR	2178676	membrane	GO:0016020
Acc15176.1	-3.30769	0.00195285	0.0830333	27.64	16.6812	57.1132	3.00387	5.35583	1.83535	Acc15176.1	LG13	17889315	17890658	+	AT3G22490.1	147	1e-44	Seed maturation proteinTAIR	2077080	ATP binding	GO:0005524TAIR	2077080	DNA recombination	GO:0006310TAIR	2077080	DNA repair	GO:0006281TAIR	2077080	DNA-dependent ATPase activity	GO:0008094TAIR	2077080	cellular_component unknown	GO:0008372TAIR	2077080	damaged DNA binding	GO:0003684TIGR	2077080	embryonic development (sensu Magnoliophyta)	GO:0009793
Acc17055.1	-3.29621	1.36929e-09	4.14824e-07	478.384	1095.75	1304.09	63.0813	124.969	104.615	Acc17055.1	LG15	9787516	9795340	+	AT3G63470.1	278	5e-91	serine carboxypeptidase-like 40TAIR	2087367	G-protein coupled receptor protein signaling pathway	GO:0007186TAIR	2087367	endomembrane system	GO:0012505TAIR	2087367	integral to membrane	GO:0016021TAIR	2087367	proteolysis and peptidolysis	GO:0006508TAIR	2087367	serine carboxypeptidase activity	GO:0004185TAIR	2087367	thrombin receptor activity	GO:0015057TIGR	2087367	proteolysis and peptidolysis	GO:0006508TIGR	2087367	serine carboxypeptidase activity	GO:0004185
Acc16561.1	-3.26923	2.81515e-11	1.16962e-08	762.226	594.268	619.784	108.139	60.6994	36.7069	Acc16561.1	LG15	3377041	3380857	+	AT5G05340.1	447	1e-159	Peroxidase superfamily proteinTAIR	2153528	endomembrane system	GO:0012505TAIR	2153528	peroxidase activity	GO:0004601TAIR	2153528	response to oxidative stress	GO:0006979TIGR	2153528	peroxidase activity	GO:0004601
Acc08803.1	-3.24289	1.5046e-06	0.000194482	521.97	485.84	1447.93	41.0529	111.58	106.45	Acc08803.1	LG8	7471039	7475677	+	AT4G08850.2	660	0	Leucine-rich repeat receptor-like protein kinase family proteinTAIR	1005713859	cellular_component unknown	GO:0008372TAIR	1005713859	protein amino acid phosphorylation	GO:0006468
Acc22685.1	-3.18954	2.10466e-09	5.88556e-07	2020.91	658.907	1901.66	170.219	172.279	159.675	Acc22685.1	LG20	4567631	4575805	-	AT1G78950.1	952	0	Terpenoid cyclases family proteinTIGR	2207314	beta-amyrin synthase activity	GO:0042300TIGR	2207314	pentacyclic triterpenoid biosynthesis	GO:0019745
Acc32800.1	-3.16726	1.19809e-16	1.24443e-13	399.717	292.964	450.56	45.058	44.6319	37.6246	Acc32800.1	LG29	5001043	5002384	-	AT3G26510.2	167	3e-52	Octicosapeptide/Phox/Bem1p family protein
Acc27283.1	-3.16243	2.64787e-06	0.000320866	154.146	72.9802	92.0158	15.0193	14.2822	6.42371	Acc27283.1	LG24	3479978	3482042	-	AT5G19040.1	340	1e-116	isopentenyltransferase 5TAIR	2179628	ATP binding	GO:0005524TAIR	2179628	mitochondrion	GO:0005739TAIR	2179628	tRNA isopentenyltransferase activity	GO:0004811TAIR	2179628	tRNA processing	GO:0008033TIGR	2179628	transferase activity, transferring alkyl or aryl (other than methyl) groups	GO:0016765
Acc25439.1	-3.14029	7.47867e-07	0.000106619	256.201	98.002	284.509	29.0374	17.8528	25.6948	Acc25439.1	LG23	27753	30081	-	AT3G62040.1	325	1e-112	Haloacid dehalogenase-like hydrolase (HAD) superfamily proteinTAIR	2079521	endomembrane system	GO:0012505TAIR	2079521	hydrolase activity	GO:0016787TAIR	2079521	metabolism	GO:0008152
Acc13740.1	-3.11788	0.000231871	0.0143479	523.034	109.47	108.938	21.0271	31.2424	33.0362	Acc13652.1	LG12	13948123	13950503	+	AT1G20696.1	125	4e-38	high mobility group B3TAIR	3690253	transcription factor activity	GO:0003700
Acc22686.1	-3.08912	3.639e-09	9.62117e-07	682.495	469.159	680.071	118.152	49.0951	48.6366	Acc22686.1	LG20	4598125	4618070	-	AT1G78950.1	929	0	Terpenoid cyclases family proteinTIGR	2207314	beta-amyrin synthase activity	GO:0042300TIGR	2207314	pentacyclic triterpenoid biosynthesis	GO:0019745
Acc29673.1	-3.06029	3.53424e-05	0.00302313	711.198	181.408	876.794	40.0516	90.1565	81.6729	Acc29673.1	LG26	10111164	10111811	+	AT1G59453.1	30	0.5	B-block binding subunit of TFIIICTAIR	2826982	biological_process unknown	GO:0000004TAIR	2826982	chloroplast	GO:0009507TIGR	2826982	molecular_function unknown	GO:0005554
Acc20586.1	-3.00755	0.000814551	0.0409284	28.7031	36.4901	56.0556	8.01032	4.46319	2.75302	Acc20586.1	LG18	15930840	15932243	-	AT1G11530.1	139	6e-44	C-terminal cysteine residue is changed to a serine 1TAIR	2200140	cellular_component unknown	GO:0008372TAIR	2200140	electron transport	GO:0006118TAIR	2200140	electron transporter activity	GO:0005489
Acc14598.1	-2.99123	1.26524e-06	0.000168793	112.686	77.1505	84.6122	11.0142	16.0675	7.34138	Acc14592.1	LG13	7516152	7520730	+	AT1G12600.1	571	0	UDP-N-acetylglucosamine (UAA) transporter familyTAIR	3434320	biological_process unknown	GO:0000004TAIR	3434320	cellular_component unknown	GO:0008372TIGR	3434320	molecular_function unknown	GO:0005554
Acc05947.1	-2.96004	6.02376e-09	1.51025e-06	927.003	383.668	741.414	66.0851	96.405	100.944	Acc05947.1	LG5	15791238	15793670	+	AT4G37800.1	473	1e-170	xyloglucan endotransglucosylase/hydrolase 7TAIR	2137608	carbohydrate metabolism	GO:0005975TAIR	2137608	endomembrane system	GO:0012505TAIR	2137608	hydrolase activity, hydrolyzing O-glycosyl compounds	GO:0004553TIGR	2137608	hydrolase activity, acting on glycosyl bonds	GO:0016798
Acc30767.1	-2.93901	2.6875e-10	9.19537e-08	433.735	504.606	694.878	102.132	51.7731	59.6487	Acc30767.1	LG27	3222872	3225919	-	AT3G02100.1	439	1e-151	UDP-Glycosyltransferase superfamily proteinTAIR	2078607	biological_process unknown	GO:0000004TAIR	2078607	cellular_component unknown	GO:0008372TAIR	2078607	transferase activity, transferring glycosyl groups	GO:0016757TIGR	2078607	UDP-glycosyltransferase activity	GO:0008194
Acc28434.1	-2.92703	2.92976e-08	6.12995e-06	395.464	270.027	553.152	33.0426	58.9142	67.9078	Acc28434.1	LG25	8261873	8265711	-	AT5G17450.1	180	4e-59	Heavy metal transport/detoxification superfamily proteinTIGR	2157456	metal ion binding	GO:0046872TIGR	2157456	metal ion transport	GO:0030001
Acc14746.1	-2.92371	0.000167671	0.0110325	68.0369	67.7674	87.7852	2.00258	14.2822	12.8474	Acc14663.1	LG13	8551102	8553373	+	AT1G04030.1	199	1e-59	unknown protein; BEST Arabidopsis thaliana protein match is: unknown protein (TAIR:AT5G44040.1); Has 1835 Blast hits to 1511 proteins in 238 species: Archae - 7; Bacteria - 164; Metazoa - 377; Fungi - 135; Plants - 187; Viruses - 22; Other Eukaryotes - 943 (source: NCBI BLink).TAIR	2024176	intracellular	GO:0005622TAIR	2024176	protein biosynthesis	GO:0006412TAIR	2024176	ribosome	GO:0005840TAIR	2024176	structural constituent of ribosome	GO:0003735
Acc13005.1	-2.92262	2.61416e-11	1.12112e-08	2364.28	1193.75	2681.15	275.355	274.04	273.466	Acc12921.1	LG12	151795	159381	-	AT3G43210.1	1164	0	ATP binding microtubule motor family proteinTAIR	2084700	microtubule associated complex	GO:0005875
Acc32178.1	-2.90283	0.000380016	0.0216993	415.663	128.237	131.149	13.0168	35.7056	41.2953	Acc32178.1	LG28	11036377	11038879	-	AT2G36870.1	416	1e-147	xyloglucan endotransglucosylase/hydrolase 32TAIR	2058005	carbohydrate metabolism	GO:0005975TAIR	2058005	endomembrane system	GO:0012505TAIR	2058005	hydrolase activity, hydrolyzing O-glycosyl compounds	GO:0004553TIGR	2058005	hydrolase activity, acting on glycosyl bonds	GO:0016798
Acc06012.1	-2.88243	0.000104978	0.00741036	411.411	190.791	318.353	78.1006	17.8528	29.3655	Acc06012.1	LG5	16583197	16590038	-	AT1G12740.1	474	1e-165	cytochrome P450, family 87, subfamily A, polypeptide 2TAIR	2195097	electron transport	GO:0006118TAIR	2195097	mitochondrion	GO:0005739TIGR	2195097	oxygen binding	GO:0019825
Acc14592.1	-2.8591	0.000399681	0.022527	237.066	241.877	341.622	7.00903	59.8068	45.8836	Acc14536.1	LG13	6531964	6539981	+	AT2G07690.1	1090	0	Minichromosome maintenance (MCM2/3/5) family proteinTAIR	2054697	ATP binding	GO:0005524TAIR	2054697	DNA binding	GO:0003677TAIR	2054697	DNA replication initiation	GO:0006270TAIR	2054697	DNA-dependent ATPase activity	GO:0008094TAIR	2054697	cellular_component unknown	GO:0008372TIGR	2054697	ATP binding	GO:0005524TIGR	2054697	DNA binding	GO:0003677TIGR	2054697	DNA replication initiation	GO:0006270TIGR	2054697	DNA-dependent ATPase activity	GO:0008094
Acc12728.1	-2.84203	1.43595e-14	9.94329e-12	10332	6948.76	6756.28	1407.81	962.265	982.827	Acc12680.1	LG15	6663323	6665420	+	AT3G16360.2	192	8e-64	HPT phosphotransmitter 4
Acc13392.1	-2.84194	0.0015466	0.0682546	87.1723	29.1921	57.1132	5.00645	6.24847	12.8474	Acc13376.1	LG12	7217798	7218894	-	AT5G04820.1	101	8e-26	ovate family protein 13TAIR	2175452	biological_process unknown	GO:0000004TAIR	2175452	endomembrane system	GO:0012505TIGR	2175452	molecular_function unknown	GO:0005554
Acc14938.1	-2.82271	0.00171548	0.0746876	44.6492	23.9792	43.3638	4.00516	7.14111	4.58836	Acc14851.1	LG13	10986668	10988900	-	AT3G53810.1	673	0	Concanavalin A-like lectin protein kinase family proteinTAIR	2084374	endomembrane system	GO:0012505TAIR	2084374	kinase activity	GO:0016301TAIR	2084374	protein amino acid phosphorylation	GO:0006468TIGR	2084374	kinase activity	GO:0016301
Acc00747.1	-2.81286	0.000283087	0.0169676	79.7307	383.668	360.66	45.058	40.1687	32.1185	Acc00747.1	LG1	11603356	11613860	+	AT5G52450.1	547	0	MATE efflux family proteinTAIR	2156736	antiporter activity	GO:0015297TAIR	2156736	drug transporter activity	GO:0015238TAIR	2156736	membrane	GO:0016020TAIR	2156736	multidrug transport	GO:0006855
Acc18920.1	-2.78197	2.62689e-08	5.53607e-06	227.498	152.216	234.799	39.0503	28.5644	22.0241	Acc18920.1	LG17	1228019	1234596	+	AT4G21470.1	278	5e-91	riboflavin kinase/FMN hydrolaseTAIR	2119646	endomembrane system	GO:0012505TAIR	2119646	hydrolase activity	GO:0016787TAIR	2119646	metabolism	GO:0008152TAIR	2119646	riboflavin kinase activity	GO:0008531TAIR	2119646	vitamin B2 biosynthesis	GO:0009231
Acc30515.1	-2.78068	2.63831e-05	0.00236821	79.7307	57.3416	86.7275	7.00903	11.6043	13.7651	Acc30515.1	LG27	408802	411782	+	AT5G50670.1	152	9e-44	Squamosa promoter-binding protein-like (SBP domain) transcription factor family proteinTAIR	2832471	DNA binding	GO:0003677TAIR	2832471	biological_process unknown	GO:0000004TAIR	2832471	nucleus	GO:0005634TIGR	2832471	DNA binding	GO:0003677TIGR	2832471	nucleus	GO:0005634
Acc07805.1	-2.77616	4.01089e-07	6.17188e-05	2290.93	1451.26	1079.86	348.449	199.951	156.004	Acc07805.1	LG7	7055579	7057645	+	AT1G09155.1	243	4e-80	phloem protein 2-B15TAIR	3691776	endomembrane system	GO:0012505TIGR	3691776	molecular_function unknown	GO:0005554
Acc29073.1	-2.77513	6.30417e-07	9.21328e-05	2418.5	1721.29	4055.04	235.303	469.528	491.872	Acc29073.1	LG25	16925750	16929646	+	AT4G19170.1	764	0	nine-cis-epoxycarotenoid dioxygenase 4TIGR	2134795	9-cis-epoxycarotenoid dioxygenase activity	GO:0045549TIGR	2134795	abscisic acid biosynthesis	GO:0009688TIGR	2134795	response to water deprivation	GO:0009414TIGR	2134795	thylakoid (sensu Viridiplantae)	GO:0009534
Acc28564.1	-2.7725	0.000270299	0.0162854	105.245	62.5545	197.781	19.0245	11.6043	22.9418	Acc28564.1	LG25	10426393	10432547	+	AT1G68740.1	1086	0	EXS (ERD1/XPR1/SYG1) family proteinTAIR	3433710	biological_process unknown	GO:0000004TAIR	3433710	receptor activity	GO:0004872TIGR	3433710	integral to membrane	GO:0016021
Acc09951.1	-2.72883	8.04365e-05	0.0059983	118.001	56.299	109.996	11.0142	12.4969	19.2711	Acc09951.1	LG9	2182654	2183428	+	AT2G26695.1	173	7e-57	Ran BP2/NZF zinc finger-like superfamily proteinTAIR	1006228072	biological_process unknown	GO:0000004TAIR	1006228072	cellular_component unknown	GO:0008372TAIR	1006228072	molecular_function unknown	GO:0005554
Acc08665.1	-2.70113	3.44918e-14	2.13711e-11	761.163	766.293	615.554	140.181	96.405	93.6026	Acc08665.1	LG11	13446481	13447117	+	AT1G76140.1	169	2e-50	Prolyl oligopeptidase family proteinTAIR	2199813	cellular_component unknown	GO:0008372TAIR	2199813	prolyl oligopeptidase activity	GO:0004287TAIR	2199813	proteolysis and peptidolysis	GO:0006508TAIR	2199813	serine-type endopeptidase activity	GO:0004252TAIR	2199813	serine-type peptidase activity	GO:0008236TIGR	2199813	prolyl oligopeptidase activity	GO:0004287TIGR	2199813	proteolysis and peptidolysis	GO:0006508
Acc07982.1	-2.6968	0.0019923	0.0844637	62.7215	25.0218	69.8051	8.01032	8.92639	7.34138	Acc07982.1	LG7	8132723	8135440	+	AT1G22370.2	435	1e-151	UDP-glucosyl transferase 85A5TAIR	1006229880	cellular_component unknown	GO:0008372
Acc15671.1	-2.63499	9.25109e-13	4.63878e-10	251.949	265.857	236.914	40.0516	41.954	39.4599	Acc15671.1	LG14	4303338	4310644	-	AT4G23430.2	451	1e-161	NAD(P)-binding Rossmann-fold superfamily proteinTAIR	1005714271	chlorophyll biosynthesis	GO:0015995TAIR	1005714271	metabolism	GO:0008152TAIR	1005714271	oxidoreductase activity	GO:0016491TAIR	1005714271	photosynthesis, dark reaction	GO:0019685TAIR	1005714271	protochlorophyllide reductase activity	GO:0016630
Acc32816.1	-2.60641	3.64455e-06	0.000425681	11271.8	3573.95	6295.15	1188.53	1152.4	1130.57	Acc32816.1	LG29	5206889	5210976	+	AT1G60470.1	541	0	galactinol synthase 4TAIR	2036575	carbohydrate biosynthesis	GO:0016051TAIR	2036575	cellular_component unknown	GO:0008372TAIR	2036575	transferase activity, transferring glycosyl groups	GO:0016757TIGR	2036575	carbohydrate biosynthesis	GO:0016051TIGR	2036575	transferase activity, transferring hexosyl groups	GO:0016758
Acc14989.1	-2.60464	2.66284e-09	7.30598e-07	2430.19	1993.4	3141.23	275.355	471.313	496.461	Acc14989.1	LG13	15074431	15079115	-	AT1G06460.1	153	5e-45	alpha-crystallin domain 32.1TAIR	2009204	mitochondrion	GO:0005739TIGR	2009204	heat shock protein activity	GO:0003773TIGR	2009204	response to heat	GO:0009408
Acc14056.1	-2.54412	0.00049601	0.0273342	347.626	102.172	302.489	34.0439	57.1289	37.6246	Acc14020.1	LG13	505267	506884	+	AT3G25700.1	560	0	Eukaryotic aspartyl protease family proteinTAIR	2102334	aspartic-type endopeptidase activity	GO:0004190TAIR	2102334	endomembrane system	GO:0012505TAIR	2102334	pepsin A activity	GO:0004194TAIR	2102334	proteolysis and peptidolysis	GO:0006508
Acc27489.1	-2.54372	5.99281e-05	0.00472328	97.803	76.108	124.803	15.0193	23.2086	12.8474	Acc27489.1	LG24	6955032	6957219	-	AT5G07050.1	255	6e-82	nodulin MtN21 /EamA-like transporter family proteinTAIR	2169413	biological_process unknown	GO:0000004TAIR	2169413	integral to membrane	GO:0016021TAIR	2169413	membrane	GO:0016020TIGR	2169413	membrane	GO:0016020TIGR	2169413	molecular_function unknown	GO:0005554
Acc26339.1	-2.51884	0.0023895	0.0986614	91.4246	43.7881	92.0158	20.0258	13.3896	6.42371	Acc26339.1	LG23	20121707	20125748	-	AT4G27020.1	410	1e-142	unknown protein; FUNCTIONS IN: molecular_function unknown; LOCATED IN: vacuole; BEST Arabidopsis thaliana protein match is: unknown protein (TAIR:AT5G54870.1); Has 1807 Blast hits to 1807 proteins in 277 species: Archae - 0; Bacteria - 0; Metazoa - 736; Fungi - 347; Plants - 385; Viruses - 0; Other Eukaryotes - 339 (source: NCBI BLink).TAIR	2116346	biological_process unknown	GO:0000004TAIR	2116346	endomembrane system	GO:0012505TIGR	2116346	molecular_function unknown	GO:0005554
Acc23960.1	-2.49976	2.02831e-06	0.000252092	6874.91	6233.56	7449.05	609.785	1520.16	1504.07	Acc23960.1	LG21	6734462	6743018	-	AT1G78070.1	659	0	Transducin/WD40 repeat-like superfamily proteinTAIR	2029485	biological_process unknown	GO:0000004TAIR	2029485	cellular_component unknown	GO:0008372TIGR	2029485	molecular_function unknown	GO:0005554
Acc09640.1	-2.47428	1.86432e-05	0.00174341	1743.45	1295.92	683.244	160.206	224.945	284.478	Acc09640.1	LG8	23271378	23278265	+	AT1G11480.1	326	1e-103	eukaryotic translation initiation factor-relatedTAIR	2200090	biological_process unknown	GO:0000004TAIR	2200090	cellular_component unknown	GO:0008372TIGR	2200090	molecular_function unknown	GO:0005554
Acc06999.1	-2.47218	9.97707e-05	0.00714885	110.56	161.599	121.63	37.0477	17.8528	16.5181	Acc06999.1	LG6	15354026	15354566	+	AT3G61550.1	29	0.21	RING/U-box superfamily proteinTAIR	2082761	DNA binding	GO:0003677TAIR	2082761	regulation of transcription, DNA-dependent	GO:0006355TIGR	2082761	cellular_component unknown	GO:0008372TIGR	2082761	protein binding	GO:0005515TIGR	2082761	zinc ion binding	GO:0008270
Acc24277.1	-2.46456	3.22213e-07	5.14886e-05	129.695	144.918	127.976	24.031	22.316	26.6125	Acc24277.1	LG21	13605823	13615497	+	AT4G18530.1	459	1e-162	Protein of unknown function (DUF707)TIGR	2124607	biological_process unknown	GO:0000004TIGR	2124607	cellular_component unknown	GO:0008372TIGR	2124607	molecular_function unknown	GO:0005554
Acc04508.1	-2.4277	0.000648377	0.0342228	208.363	80.2783	122.688	24.031	32.135	20.1888	Acc04508.1	LG4	906268	911910	-	AT1G76130.1	756	0	alpha-amylase-like 2TAIR	2199807	alpha-amylase activity	GO:0004556TAIR	2199807	carbohydrate metabolism	GO:0005975TAIR	2199807	cellular_component unknown	GO:0008372TAIR	2199807	glycogen catabolism	GO:0005980TIGR	2199807	alpha-amylase activity	GO:0004556
Acc16485.1	-2.4254	0.000203284	0.0128804	728.207	309.645	1023.81	106.137	151.749	125.721	Acc16485.1	LG15	2114270	2124227	-	AT3G46970.1	1399	0	alpha-glucan phosphorylase 2TAIR	2075575	carbohydrate metabolism	GO:0005975TAIR	2075575	cellular_component unknown	GO:0008372TAIR	2075575	transferase activity, transferring glycosyl groups	GO:0016757TIGR	2075575	phosphorylase activity	GO:0004645
Acc05847.1	-2.41842	0.00117601	0.054723	142.452	61.5119	87.7852	24.031	17.8528	12.8474	Acc05847.1	LG5	14299883	14303340	+	AT5G15900.1	423	1e-146	TRICHOME BIREFRINGENCE-LIKE 19TAIR	2146076	endomembrane system	GO:0012505TIGR	2146076	biological_process unknown	GO:0000004TIGR	2146076	molecular_function unknown	GO:0005554
Acc31622.1	-2.41174	0.000348812	0.0202081	71.2261	74.0228	100.477	22.0284	11.6043	12.8474	Acc31622.1	LG28	1410432	1414471	+	AT5G24530.1	229	6e-73	2-oxoglutarate (2OG) and Fe(II)-dependent oxygenase superfamily proteinTAIR	2153923	cellular_component unknown	GO:0008372TIGR	2153923	flavonoid biosynthesis	GO:0009813TIGR	2153923	oxidoreductase activity, acting on paired donors, with incorporation or reduction of molecular oxyge	GO:0016706
Acc26637.1	-2.40654	0.00108991	0.0516249	87.1723	80.2783	82.4969	20.0258	6.24847	21.1065	Acc26637.1	LG23	23446774	23448203	+	AT1G18590.1	278	1e-91	sulfotransferase 17TAIR	2027457	biological_process unknown	GO:0000004TAIR	2027457	cellular_component unknown	GO:0008372TAIR	2027457	sulfotransferase activity	GO:0008146TIGR	2027457	sulfotransferase activity	GO:0008146
Acc08633.1	-2.39717	4.55963e-07	6.87087e-05	236.003	166.812	228.453	44.0567	43.7393	32.1185	Acc08633.1	LG8	4787149	4791613	-	AT2G38100.1	257	4e-80	proton-dependent oligopeptide transport (POT) family proteinTAIR	2042936	amino acid transporter activity	GO:0015171TAIR	2042936	endomembrane system	GO:0012505TAIR	2042936	membrane	GO:0016020TAIR	2042936	oligopeptide transport	GO:0006857TAIR	2042936	uracil transporter activity	GO:0015210
Acc17707.1	-2.38787	1.1796e-05	0.00118647	311.481	169.94	301.431	62.08	44.6319	43.1306	Acc17707.1	LG16	1616120	1618312	-	AT1G73010.1	376	1e-132	phosphate starvation-induced gene 2TAIR	2032747	biological_process unknown	GO:0000004TAIR	2032747	cellular_component unknown	GO:0008372TIGR	2032747	molecular_function unknown	GO:0005554
Acc02690.1	-2.35467	0.00114947	0.0537462	206.237	164.727	499.212	46.0593	64.27	59.6487	Acc02690.1	LG3	1430153	1432485	-	AT4G33980.2	35	0.005	FUNCTIONS IN: molecular_function unknown; INVOLVED IN: response to karrikin; LOCATED IN: cellular_component unknown; EXPRESSED IN: 24 plant structures; EXPRESSED DURING: 15 growth stages; BEST Arabidopsis thaliana protein match is: cold regulated gene 27 (TAIR:AT5G42900.3).
Acc22404.1	-2.34442	0.00194153	0.082673	349.752	291.921	114.226	30.0387	59.8068	58.731	Acc22404.1	LG20	358498	363730	-	AT2G29110.1	803	0	glutamate receptor 2.8TAIR	2066085	endomembrane system	GO:0012505TAIR	2066085	membrane	GO:0016020TIGR	2066085	calcium ion homeostasis	GO:0006874TIGR	2066085	response to light	GO:0009416
Acc05657.1	-2.31527	1.77202e-05	0.00166782	1271.44	823.634	1681.67	176.227	315.102	267.043	Acc05657.1	LG5	11469206	11472571	-	AT5G23240.1	143	2e-39	DNAJ heat shock N-terminal domain-containing proteinTAIR	2166967	chaperone activity	GO:0003754TAIR	2166967	chloroplast	GO:0009507TAIR	2166967	electron transport	GO:0006118TAIR	2166967	electron transporter activity	GO:0005489TAIR	2166967	membrane	GO:0016020TAIR	2166967	protein amino acid prenylation	GO:0018346TAIR	2166967	protein folding	GO:0006457TAIR	2166967	protein prenyltransferase activity	GO:0008318TIGR	2166967	chaperone activity	GO:0003754TIGR	2166967	protein folding	GO:0006457
Acc14425.1	-2.29289	0.00236209	0.0979982	271.084	204.345	160.763	76.098	29.4571	24.7772	Acc14392.1	LG13	4592365	4593062	-	AT1G65870.1	184	1e-59	Disease resistance-responsive (dirigent-like protein) family proteinTAIR	2009768	endomembrane system	GO:0012505TAIR	2009768	molecular_function unknown	GO:0005554TAIR	2009768	protein folding	GO:0006457TIGR	2009768	defense response	GO:0006952TIGR	2009768	lignan biosynthesis	GO:0009807
Acc14851.1	-2.28342	0.00230429	0.0964254	51.0277	70.8951	74.0357	13.0168	8.92639	18.3535	Acc14820.1	LG13	10561579	10565644	+	AT5G05580.1	615	0	fatty acid desaturase 8TIGR	2169676	chloroplast	GO:0009507TIGR	2169676	fatty acid biosynthesis	GO:0006633TIGR	2169676	omega-3 fatty acid desaturase activity	GO:0042389TIGR	2169676	response to temperature	GO:0009266
Acc13851.1	-2.28318	0.000114961	0.00799857	490.078	235.622	555.268	102.132	75.8743	85.3435	Acc13838.1	LG26	14079188	14080147	-	AT4G28310.1	100	5e-26	unknown protein; BEST Arabidopsis thaliana protein match is: unknown protein (TAIR:AT1G52270.1); Has 30201 Blast hits to 17322 proteins in 780 species: Archae - 12; Bacteria - 1396; Metazoa - 17338; Fungi - 3422; Plants - 5037; Viruses - 0; Other Eukaryotes - 2996 (source: NCBI BLink).TAIR	2123697	biological_process unknown	GO:0000004TAIR	2123697	cellular_component unknown	GO:0008372TIGR	2123697	molecular_function unknown	GO:0005554
Acc16138.1	-2.26026	6.17435e-06	0.000685377	280.652	241.877	335.276	40.0516	67.8406	70.6608	Acc16138.1	LG14	13399284	13399809	-	AT5G51160.1	90	2e-21	Ankyrin repeat family proteinTAIR	2176251	biological_process unknown	GO:0000004TAIR	2176251	cellular_component unknown	GO:0008372TIGR	2176251	protein binding	GO:0005515
Acc26615.1	-2.25487	8.78501e-08	1.64835e-05	1173.64	676.631	902.178	188.242	189.239	199.135	Acc26615.1	LG23	23196467	23203311	+	AT1G75290.1	242	7e-78	NAD(P)-binding Rossmann-fold superfamily proteinTIGR	2025196	oxidoreductase activity, acting on NADH or NADPH	GO:0016651
Acc13584.1	-2.24135	0.000956955	0.0466822	109.497	140.748	96.2464	14.0181	24.1012	34.8716	Acc13577.1	LG12	12174751	12181988	+	AT5G47650.1	200	9e-65	nudix hydrolase homolog 2TAIR	2168992	8-oxo-7,8-dihydroguanine triphosphatase activity	GO:0008413TAIR	2168992	DNA repair	GO:0006281TAIR	2168992	cellular_component unknown	GO:0008372TIGR	2168992	hydrolase activity	GO:0016787
Acc24182.1	-2.24016	2.36755e-11	1.04326e-08	5146.35	3455.09	4498.2	960.237	909.599	902.99	Acc24182.1	LG21	12041084	12047131	-	AT1G15690.1	1203	0	Inorganic H pyrophosphatase family proteinTAIR	2036133	ATPase activity	GO:0016887
Acc23209.1	-2.2395	2.4793e-05	0.0022393	4039.69	3496.8	1990.5	878.131	555.221	584.557	Acc23209.1	LG20	15144317	15150751	-	AT1G08510.1	534	0	fatty acyl-ACP thioesterases BTAIR	2201785	acyl carrier activity	GO:0000036TAIR	2201785	chloroplast	GO:0009507TAIR	2201785	fatty acid biosynthesis	GO:0006633TIGR	2201785	acyl carrier activity	GO:0000036TIGR	2201785	fatty acid biosynthesis	GO:0006633
Acc04628.1	-2.21822	1.29398e-05	0.00127569	225.372	201.217	150.187	36.0464	47.3099	40.3776	Acc04628.1	LG4	2283351	2287906	-	AT4G36550.1	369	1e-117	ARM repeat superfamily proteinTAIR	2115364	biological_process unknown	GO:0000004TAIR	2115364	cellular_component unknown	GO:0008372TIGR	2115364	molecular_function unknown	GO:0005554
Acc12039.1	-2.2162	0.000194755	0.0124326	369.951	289.836	649.399	76.098	103.546	101.862	Acc12032.1	LG11	1058004	1061576	+	AT2G37560.1	510	0	origin recognition complex second largest subunit 2
Acc08228.1	-2.19195	1.59543e-09	4.7835e-07	892.984	722.504	632.476	164.212	157.104	170.687	Acc08228.1	LG7	17958540	17965459	+	AT3G13080.1	1229	0	multidrug resistance-associated protein 3TAIR	2090028	ATP-binding cassette (ABC) transporter activity	GO:0004009TAIR	2090028	amino acid transport	GO:0006865TAIR	2090028	cobalt ion transport	GO:0006824TAIR	2090028	cytochrome biogenesis	GO:0017004TAIR	2090028	inner membrane	GO:0019866TAIR	2090028	integral to membrane	GO:0016021TAIR	2090028	intracellular	GO:0005622TAIR	2090028	membrane	GO:0016020TAIR	2090028	nitrate transport	GO:0015706TAIR	2090028	nodulation	GO:0009877TAIR	2090028
Acc26198.1	-2.18017	0.000606733	0.0322	110.56	88.6189	90.9581	29.0374	16.9601	18.3535	Acc26198.1	LG23	10434410	10437765	+	AT5G59710.1	28	2.7	VIRE2 interacting protein 2TAIR	2174258	chloroplast	GO:0009507TIGR	2174258	negative regulation of transcription	GO:0016481TIGR	2174258	transcription regulator activity	GO:0030528
Acc14431.1	-2.13211	0.000698815	0.0364223	86.1092	90.704	117.399	18.0232	22.316	26.6125	Acc14425.1	LG13	4911784	4915460	+	AT5G06800.1	200	1e-60	myb-like HTH transcriptional regulator family proteinTAIR	2170198	cellular_component unknown	GO:0008372TAIR	2170198	regulation of transcription	GO:0045449TAIR	2170198	transcription factor activity	GO:0003700
Acc20541.1	-2.13089	0.000579162	0.0309628	1175.76	1278.2	2371.26	238.307	413.292	449.66	Acc20541.1	LG18	15361346	15364214	-	AT4G04330.1	208	2e-69	Chaperonin-like RbcX proteinTAIR	2134876	chaperone activity	GO:0003754TAIR	2134876	chloroplast	GO:0009507TAIR	2134876	protein folding	GO:0006457
Acc15992.1	-2.12014	7.18141e-06	0.00077642	333.806	323.198	503.443	95.1225	86.586	85.3435	Acc15992.1	LG14	10290787	10305642	+	AT2G45850.1	198	3e-61	AT hook motif DNA-binding family proteinTAIR	2050765	DNA binding	GO:0003677TAIR	2050765	nucleus	GO:0005634TAIR	2050765	regulation of transcription, DNA-dependent	GO:0006355TIGR	2050765	DNA binding	GO:0003677
Acc31596.1	-2.10977	0.000986162	0.0478009	664.423	507.734	399.793	65.0838	151.749	146.828	Acc31596.1	LG28	1108013	1119020	+	AT1G02850.2	607	0	beta glucosidase 11TAIR	1005715548	carbohydrate metabolism	GO:0005975TAIR	1005715548	endomembrane system	GO:0012505TAIR	1005715548	hydrolase activity, hydrolyzing O-glycosyl compounds	GO:0004553
Acc11615.1	-2.10126	9.27306e-05	0.00678472	142.452	161.599	188.262	32.0413	34.8129	47.719	Acc11567.1	LG10	13049698	13054830	-	AT5G42240.1	734	0	serine carboxypeptidase-like 42TAIR	2157621	endomembrane system	GO:0012505TAIR	2157621	proteolysis and peptidolysis	GO:0006508TAIR	2157621	serine carboxypeptidase activity	GO:0004185TIGR	2157621	proteolysis and peptidolysis	GO:0006508TIGR	2157621	serine carboxypeptidase activity	GO:0004185
Acc23539.1	-2.09922	4.35391e-07	6.66447e-05	1607.37	1695.23	2027.52	305.393	457.924	479.943	Acc23539.1	LG21	1225838	1230926	-	AT1G75900.1	402	1e-140	GDSL-like Lipase/Acylhydrolase superfamily proteinTIGR	2204323	acyltransferase activity	GO:0008415TIGR	2204323	carboxylic ester hydrolase activity	GO:0016789TIGR	2204323	extracellular	GO:0005576TIGR	2204323	lipase activity	GO:0016298TIGR	2204323	sexual reproduction	GO:0019953
Acc20351.1	-2.06642	0.00102644	0.049342	2303.69	1143.7	3200.46	522.673	557.899	506.555	Acc20351.1	LG18	12981780	12986860	-	AT1G32900.1	811	0	UDP-Glycosyltransferase superfamily proteinTAIR	2037949	biosynthesis	GO:0009058TAIR	2037949	chloroplast	GO:0009507TAIR	2037949	transferase activity, transferring glycosyl groups	GO:0016757TIGR	2037949	transferase activity, transferring glycosyl groups	GO:0016757
Acc23519.1	-2.06301	2.59578e-05	0.00233725	318.923	236.665	327.872	86.1109	66.9479	58.731	Acc23519.1	LG21	993181	995840	+	AT1G76110.1	293	3e-99	HMG (high mobility group) box protein with ARID/BRIGHT DNA-binding domainTAIR	2199823	chromatin	GO:0000785TAIR	2199823	nucleus	GO:0005634TAIR	2199823	regulation of transcription	GO:0045449TAIR	2199823	transcription factor activity	GO:0003700
Acc26103.1	-2.06209	0.000852945	0.0425492	132.885	102.172	105.765	33.0426	28.5644	20.1888	Acc26103.1	LG23	9168771	9173004	+	AT5G11840.1	27	0.84	Protein of unknown function (DUF1230)TAIR	2142998	biological_process unknown	GO:0000004TAIR	2142998	chloroplast	GO:0009507TIGR	2142998	molecular_function unknown	GO:0005554
Acc06989.1	-2.06072	0.000959872	0.0466822	209.426	234.579	283.451	87.1122	41.0614	46.8013	Acc06989.1	LG6	15284030	15285181	-	AT2G15890.1	114	2e-31	maternal effect embryo arrest 14TAIR	2044555	biological_process unknown	GO:0000004TAIR	2044555	chloroplast	GO:0009507
Acc02371.1	-2.0541	2.26006e-08	4.83303e-06	1039.69	883.061	997.366	189.244	252.617	260.619	Acc02371.1	LG2	12446345	12455662	-	AT5G62670.1	1550	0	H(+)-ATPase 11TAIR	2172243	ATPase activity	GO:0016887TAIR	2172243	calcium ion transport	GO:0006816TAIR	2172243	cation transport	GO:0006812TAIR	2172243	integral to membrane	GO:0016021TAIR	2172243	magnesium ion transport	GO:0015693TAIR	2172243	membrane	GO:0016020TAIR	2172243	metabolism	GO:0008152TAIR	2172243	metal ion transport	GO:0030001TAIR	2172243	potassium ion transport	GO:0006813TAIR	2172243	proton transport	GO:0015992
Acc00051.1	-2.04205	3.13042e-08	6.45688e-06	4172.57	2863.95	3885.82	955.23	836.403	860.777	Acc00051.1	LG11	9045019	9055097	+	AT2G38330.1	490	1e-169	MATE efflux family proteinTAIR	2057134	antiporter activity	GO:0015297TAIR	2057134	chloroplast	GO:0009507TAIR	2057134	drug transporter activity	GO:0015238TAIR	2057134	membrane	GO:0016020TAIR	2057134	multidrug transport	GO:0006855TIGR	2057134	antiporter activity	GO:0015297TIGR	2057134	membrane	GO:0016020TIGR	2057134	transporter activity	GO:0005215
Acc04882.1	-2.03715	1.40422e-05	0.00137043	2254.78	1467.95	2373.37	596.769	468.635	420.294	Acc04882.1	LG4	5857859	5864281	+	AT5G65380.1	541	0	MATE efflux family proteinTAIR	2168209	antiporter activity	GO:0015297TAIR	2168209	drug transporter activity	GO:0015238TAIR	2168209	membrane	GO:0016020TAIR	2168209	multidrug transport	GO:0006855TIGR	2168209	antiporter activity	GO:0015297TIGR	2168209	membrane	GO:0016020TIGR	2168209	ripening	GO:0009835TIGR	2168209	transporter activity	GO:0005215
Acc16803.1	-2.03095	1.7148e-07	2.96854e-05	517.718	496.266	656.802	128.165	143.715	136.733	Acc16803.1	LG15	7484595	7488585	-	AT5G05580.1	593	0	fatty acid desaturase 8TIGR	2169676	chloroplast	GO:0009507TIGR	2169676	fatty acid biosynthesis	GO:0006633TIGR	2169676	omega-3 fatty acid desaturase activity	GO:0042389TIGR	2169676	response to temperature	GO:0009266
Acc25706.1	-2.02003	0.00223724	0.0937545	703.757	303.389	577.478	169.218	108.009	113.791	Acc25706.1	LG23	3012878	3017173	-	AT3G07310.1	281	6e-94	Protein of unknown function (DUF760)TAIR	3702078	biological_process unknown	GO:0000004TAIR	3702078	mitochondrion	GO:0005739TIGR	3702078	molecular_function unknown	GO:0005554
Acc18097.1	-2.01359	0.00150251	0.0668133	301.914	348.22	383.928	47.0606	90.1565	118.38	Acc18097.1	LG16	5437993	5441722	-	AT5G50160.1	662	0	ferric reduction oxidase 8TAIR	2157696	electron transport	GO:0006118TAIR	2157696	endomembrane system	GO:0012505TAIR	2157696	membrane	GO:0016020TAIR	2157696	oxidoreductase activity	GO:0016491TAIR	2157696	transport	GO:0006810TAIR	2157696	transporter activity	GO:0005215TIGR	2157696	electron transport	GO:0006118TIGR	2157696	membrane	GO:0016020TIGR	2157696	oxidoreductase activity	GO:0016491
Acc14938.1	-2.00932	2.42344e-05	0.00220252	289.157	289.836	213.646	59.0761	66.0553	71.5785	Acc14938.1	LG13	13500030	13521763	+	AT5G55390.1	447	1e-143	ENHANCED DOWNY MILDEW 2TAIR	2173856	DNA binding	GO:0003677TAIR	2173856	regulation of transcription, DNA-dependent	GO:0006355TIGR	2173856	cellular_component unknown	GO:0008372
Acc12093.1	-2.00122	0.00148025	0.0660252	119.065	152.216	186.147	27.0348	42.8467	44.0483	Acc12069.1	LG11	1559533	1562679	-	AT1G47230.1	417	1e-146	CYCLIN A3;4TAIR	2036755	chloroplast	GO:0009507TAIR	2036755	nucleus	GO:0005634TAIR	2036755	regulation of cell cycle	GO:0000074TIGR	2036755	cyclin-dependent protein kinase regulator activity	GO:0016538TIGR	2036755	regulation of cell cycle	GO:0000074
Acc04327.1	-1.9975	0.000597534	0.031828	126.506	101.13	122.688	26.0335	30.3497	31.2009	Acc04327.1	LG3	20951402	20955041	-	AT5G18840.1	101	4e-26	Major facilitator superfamily proteinTAIR	2144974	carbohydrate transport	GO:0008643TAIR	2144974	carbohydrate transporter activity	GO:0015144TAIR	2144974	integral to membrane	GO:0016021TAIR	2144974	ion transport	GO:0006811TAIR	2144974	membrane	GO:0016020TAIR	2144974	phosphate transport	GO:0006817TAIR	2144974	tetracycline transport	GO:0015904TAIR	2144974	transport	GO:0006810TIGR	2144974	carbohydrate transporter activity	GO:0015144TIGR	2144974	membrane	GO:0016020TIGR	2144974
Acc23514.1	-1.99445	0.000593556	0.0316741	857.903	470.201	681.128	118.152	189.239	196.382	Acc23514.1	LG21	966600	974008	-	AT1G76130.1	729	0	alpha-amylase-like 2TAIR	2199807	alpha-amylase activity	GO:0004556TAIR	2199807	carbohydrate metabolism	GO:0005975TAIR	2199807	cellular_component unknown	GO:0008372TAIR	2199807	glycogen catabolism	GO:0005980TIGR	2199807	alpha-amylase activity	GO:0004556
Acc20584.1	-1.97429	0.000520323	0.0284446	124.38	134.492	156.533	38.049	39.2761	28.4478	Acc20584.1	LG18	15928077	15929513	-	AT1G11530.1	141	1e-44	C-terminal cysteine residue is changed to a serine 1TAIR	2200140	cellular_component unknown	GO:0008372TAIR	2200140	electron transport	GO:0006118TAIR	2200140	electron transporter activity	GO:0005489
Acc09488.1	-1.96871	0.000289329	0.0172492	513.466	286.708	485.463	102.132	116.043	110.121	Acc09488.1	LG8	25886818	25890357	-	AT3G05345.1	318	1e-110	Chaperone DnaJ-domain superfamily protein
Acc10534.1	-1.94872	0.000200202	0.0127129	240.255	264.814	377.582	70.0903	77.6596	80.7552	Acc10534.1	LG9	11652640	11663271	+	AT5G65380.1	615	0	MATE efflux family proteinTAIR	2168209	antiporter activity	GO:0015297TAIR	2168209	drug transporter activity	GO:0015238TAIR	2168209	membrane	GO:0016020TAIR	2168209	multidrug transport	GO:0006855TIGR	2168209	antiporter activity	GO:0015297TIGR	2168209	membrane	GO:0016020TIGR	2168209	ripening	GO:0009835TIGR	2168209	transporter activity	GO:0005215
Acc08426.1	-1.94426	9.4563e-07	0.00013222	1772.15	1980.89	2620.86	548.707	525.764	581.804	Acc08426.1	LG8	1753048	1774782	+	AT2G36380.1	2044	0	pleiotropic drug resistance 6TAIR	3695191	ATP-binding cassette (ABC) transporter activity	GO:0004009TAIR	3695191	amino acid transport	GO:0006865TAIR	3695191	cobalt ion transport	GO:0006824TAIR	3695191	cytochrome biogenesis	GO:0017004TAIR	3695191	inner membrane	GO:0019866TAIR	3695191	membrane	GO:0016020TAIR	3695191	mitochondrion	GO:0005739TAIR	3695191	nitrate transport	GO:0015706TAIR	3695191	nodulation	GO:0009877TAIR	3695191	phosphoenolpyruvate-dependent sugar phosphotransferase system	GO:0009401TAIR	3695191
Acc01898.1	-1.93383	0.000218372	0.0135994	1570.16	2487.58	1812.82	371.478	590.034	574.463	Acc01898.1	LG2	5670546	5690156	+	AT5G01950.1	1141	0	Leucine-rich repeat protein kinase family proteinTAIR	2181016	endomembrane system	GO:0012505TAIR	2181016	kinase activity	GO:0016301TAIR	2181016	membrane	GO:0016020TAIR	2181016	protein amino acid phosphorylation	GO:0006468TAIR	2181016	proton transport	GO:0015992TIGR	2181016	ATP binding	GO:0005524TIGR	2181016	protein amino acid phosphorylation	GO:0006468TIGR	2181016	protein serine/threonine kinase activity	GO:0004674TIGR	2181016	transmembrane receptor protein tyrosine kinase signaling pathway	GO:0007169
Acc07000.1	-1.93131	0.000149013	0.0100684	908.93	522.33	793.239	171.221	207.092	204.641	Acc07000.1	LG6	15358006	15358366	+	AT2G15960.1	56	2e-12	unknown protein; Has 14 Blast hits to 14 proteins in 5 species: Archae - 0; Bacteria - 0; Metazoa - 0; Fungi - 0; Plants - 14; Viruses - 0; Other Eukaryotes - 0 (source: NCBI BLink).TAIR	2044645	biological_process unknown	GO:0000004TAIR	2044645	cellular_component unknown	GO:0008372TIGR	2044645	molecular_function unknown	GO:0005554
Acc09025.1	-1.89392	0.000341731	0.0199106	473.069	346.135	528.826	95.1225	125.862	141.322	Acc09025.1	LG8	13751674	13752614	+	AT2G45210.1	132	9e-40	SAUR-like auxin-responsive protein familyTAIR	2050831	mitochondrion	GO:0005739TAIR	2050831	molecular_function unknown	GO:0005554TIGR	2050831	response to auxin stimulus	GO:0009733
Acc32146.1	-1.89025	0.00143134	0.0641413	326.364	583.842	607.093	129.166	122.292	157.84	Acc32146.1	LG28	10651621	10655315	-	AT2G34930.1	259	1e-74	disease resistance family protein / LRR family proteinTAIR	2044766	endomembrane system	GO:0012505TIGR	2044766	defense response	GO:0006952TIGR	2044766	protein binding	GO:0005515TIGR	2044766	signal transduction	GO:0007165
Acc10936.2	-1.88075	1.60936e-08	3.54584e-06	12292.4	9515.58	11375.1	3237.17	2920.71	2853.04	Acc10902.1	LG10	217690	223740	-	AT1G15690.1	807	0	Inorganic H pyrophosphatase family proteinTAIR	2036133	ATPase activity	GO:0016887
Acc17484.1	-1.87644	0.00103846	0.0496736	197.732	169.94	155.475	41.0529	58.9142	42.2129	Acc17484.1	LG15	15159346	15160877	-	AT5G35810.1	129	2e-35	Ankyrin repeat family proteinTAIR	2165173	biological_process unknown	GO:0000004TAIR	2165173	endomembrane system	GO:0012505TIGR	2165173	molecular_function unknown	GO:0005554
Acc20832.1	-1.86696	8.2172e-10	2.56969e-07	2015.59	1807.82	2151.27	546.704	552.543	538.674	Acc20832.1	LG18	18956172	18967708	-	AT2G36380.1	2056	0	pleiotropic drug resistance 6TAIR	3695191	ATP-binding cassette (ABC) transporter activity	GO:0004009TAIR	3695191	amino acid transport	GO:0006865TAIR	3695191	cobalt ion transport	GO:0006824TAIR	3695191	cytochrome biogenesis	GO:0017004TAIR	3695191	inner membrane	GO:0019866TAIR	3695191	membrane	GO:0016020TAIR	3695191	mitochondrion	GO:0005739TAIR	3695191	nitrate transport	GO:0015706TAIR	3695191	nodulation	GO:0009877TAIR	3695191	phosphoenolpyruvate-dependent sugar phosphotransferase system	GO:0009401TAIR	3695191
Acc23228.1	-1.85967	0.00104964	0.050044	706.946	377.412	484.405	148.191	145.5	138.569	Acc23228.1	LG20	15373483	15373911	-	AT5G55980.1	48	1e-08	serine-rich protein-relatedTAIR	3442508	biological_process unknown	GO:0000004TAIR	3442508	chloroplast	GO:0009507TIGR	3442508	molecular_function unknown	GO:0005554
Acc08026.1	-1.85896	0.00148246	0.0660252	130.758	161.599	181.916	40.0516	41.0614	49.5543	Acc08026.1	LG7	9171117	9182682	+	AT5G63710.1	749	0	Leucine-rich repeat protein kinase family proteinTAIR	2160643	ATP binding	GO:0005524TAIR	2160643	protein amino acid phosphorylation	GO:0006468TAIR	2160643	protein kinase activity	GO:0004672TAIR	2160643	protein serine/threonine kinase activity	GO:0004674TAIR	2160643	protein-tyrosine kinase activity	GO:0004713TIGR	2160643	ATP binding	GO:0005524TIGR	2160643	cellular_component unknown	GO:0008372TIGR	2160643	protein amino acid phosphorylation	GO:0006468TIGR	2160643	protein serine/threonine kinase activity	GO:0004674TIGR	2160643	transmembrane receptor protein tyrosine kinase signaling pathway	GO:0007169
Acc11085.1	-1.85679	9.70194e-05	0.0070077	761.163	496.266	716.031	168.217	191.025	185.37	Acc11084.1	LG10	14980276	14985876	+	AT5G27730.1	145	4e-42	Protein of unknown function (DUF1624)TAIR	2180304	biological_process unknown	GO:0000004TAIR	2180304	cellular_component unknown	GO:0008372TIGR	2180304	molecular_function unknown	GO:0005554
Acc22532.1	-1.85089	3.18925e-05	0.0028022	1177.89	1599.31	1811.76	387.499	432.93	451.495	Acc22532.1	LG20	2109651	2118576	+	AT5G25560.1	481	1e-173	CHY-type/CTCHY-type/RING-type Zinc finger proteinTAIR	2179473	DNA binding	GO:0003677TAIR	2179473	regulation of transcription, DNA-dependent	GO:0006355TIGR	2179473	cellular_component unknown	GO:0008372TIGR	2179473	protein binding	GO:0005515TIGR	2179473	zinc ion binding	GO:0008270
Acc06190.1	-1.84633	0.000718567	0.0371192	5449.33	7558.67	9692.33	1636.11	2327.11	2349.24	Acc06190.1	LG6	188907	204409	+	AT1G10760.1	1035	0	Pyruvate phosphate dikinase, PEP/pyruvate binding domainTAIR	3688643	chloroplast	GO:0009507
Acc11616.1	-1.82735	0.000370978	0.0212804	1558.47	1340.75	1879.45	332.428	545.402	468.013	Acc11615.1	LG10	13760577	13765713	-	AT1G34040.1	456	1e-158	Pyridoxal phosphate (PLP)-dependent transferases superfamily proteinTAIR	2009055	biological_process unknown	GO:0000004TIGR	2009055	carbon-sulfur lyase activity	GO:0016846
Acc19091.1	-1.82028	0.000214553	0.0134479	492.204	399.306	451.618	159.205	109.795	111.956	Acc19091.1	LG17	3672474	3676578	-	AT3G10260.1	297	1e-102	Reticulon family proteinTAIR	2076283	endoplasmic reticulum	GO:0005783TIGR	2076283	biological_process unknown	GO:0000004TIGR	2076283	endoplasmic reticulum	GO:0005783TIGR	2076283	molecular_function unknown	GO:0005554
Acc23146.1	-1.79959	7.33779e-05	0.00555742	966.336	1026.94	1241.68	247.319	346.344	334.95	Acc23146.1	LG20	13797475	13832082	-	AT2G41700.1	1369	0	ATP-binding cassette A1TAIR	3437086	ATP-binding cassette (ABC) transporter activity	GO:0004009TAIR	3437086	amino acid permease activity	GO:0015359TAIR	3437086	amino acid transport	GO:0006865TAIR	3437086	cobalt ion transport	GO:0006824TAIR	3437086	cytochrome biogenesis	GO:0017004TAIR	3437086	inner membrane	GO:0019866TAIR	3437086	integral to membrane	GO:0016021TAIR	3437086	membrane	GO:0016020TAIR	3437086	mitochondrion	GO:0005739TAIR	3437086	nitrate transport	GO:0015706TAIR	3437086
Acc15562.1	-1.79293	0.000270462	0.0162854	1063.08	788.187	812.277	214.276	310.638	243.183	Acc15562.1	LG14	2152885	2155964	+	AT4G23990.1	545	0	cellulose synthase like G3TAIR	2138105	cellulose biosynthesis	GO:0030244TAIR	2138105	membrane	GO:0016020TAIR	2138105	transferase activity, transferring glycosyl groups	GO:0016757TIGR	2138105	polysaccharide biosynthesis	GO:0000271TIGR	2138105	transferase activity	GO:0016740
Acc10009.1	-1.77379	0.00147075	0.0657046	3767.54	2603.31	4670.59	890.147	1139.01	1199.4	Acc10009.1	LG9	2849927	2855314	+	AT5G10770.1	495	1e-173	Eukaryotic aspartyl protease family proteinTAIR	2183729	aspartic-type endopeptidase activity	GO:0004190TAIR	2183729	endomembrane system	GO:0012505TAIR	2183729	pepsin A activity	GO:0004194TAIR	2183729	proteolysis and peptidolysis	GO:0006508TIGR	2183729	DNA binding	GO:0003677
Acc22598.2	-1.74755	6.23036e-05	0.00489723	1862.51	2076.81	2619.81	585.755	656.982	710.279	Acc22598.2	LG20	3275097	3277854	-	AT2G25930.1	119	2e-30	hydroxyproline-rich glycoprotein family protein
Acc31926.1	-1.74158	0.00184473	0.079482	1471.3	867.422	1494.46	399.515	365.089	381.752	Acc31926.1	LG28	7916865	7920216	+	AT3G25410.1	447	1e-155	Sodium Bile acid symporter familyTAIR	2094482	G-protein coupled receptor protein signaling pathway	GO:0007186TAIR	2094482	chloroplast	GO:0009507TAIR	2094482	integral to membrane	GO:0016021TAIR	2094482	membrane	GO:0016020TAIR	2094482	organic anion transport	GO:0015711TAIR	2094482	sodium ion transport	GO:0006814TAIR	2094482	transporter activity	GO:0005215TIGR	2094482	bile acid:sodium symporter activity	GO:0008508TIGR	2094482	membrane	GO:0016020TIGR	2094482	sodium ion transport	GO:0006814
Acc15959.1	-1.72802	5.24504e-05	0.00420225	363.572	390.966	370.178	113.146	106.224	120.215	Acc15959.1	LG14	9889282	9911762	-	AT4G01290.2	395	1e-121	unknown protein; FUNCTIONS IN: molecular_function unknown; INVOLVED IN: biological_process unknown; LOCATED IN: cellular_component unknown; EXPRESSED IN: 24 plant structures; EXPRESSED DURING: 15 growth stages; Has 1797 Blast hits to 1352 proteins in 216 species: Archae - 0; Bacteria - 202; Metazoa - 850; Fungi - 267; Plants - 109; Viruses - 0; Other Eukaryotes - 369 (source: NCBI BLink)
Acc08688.1	-1.71919	0.00210694	0.0889347	1674.35	1146.83	1287.16	311.401	467.743	468.013	Acc08688.1	LG11	13244607	13247032	+	AT1G20030.2	387	1e-135	Pathogenesis-related thaumatin superfamily proteinTAIR	1006229905	cellular_component unknown	GO:0008372
Acc06307.1	-1.70095	0.000312618	0.018393	1146	1160.39	1304.09	289.373	390.976	429.471	Acc06307.1	LG6	2881922	2894224	+	AT1G69830.1	1223	0	alpha-amylase-like 3TAIR	2196758	alpha-amylase activity	GO:0004556TAIR	2196758	carbohydrate metabolism	GO:0005975TAIR	2196758	chloroplast	GO:0009507TAIR	2196758	glycogen catabolism	GO:0005980TIGR	2196758	alpha-amylase activity	GO:0004556
Acc28640.1	-1.68035	1.17904e-05	0.00118647	2622.61	3096.45	3421.51	932.201	953.338	966.309	Acc28640.1	LG25	11898666	11904414	+	AT2G25930.1	340	1e-107	hydroxyproline-rich glycoprotein family protein
Acc22205.1	-1.6762	0.00118712	0.0550638	6593.2	4543.54	7446.93	1846.38	2050.39	1917.94	Acc22205.1	LG23	17766241	17769776	-	AT3G15840.1	366	1e-128	post-illumination chlorophyll fluorescence increaseTAIR	2093286	biological_process unknown	GO:0000004TAIR	2093286	chloroplast	GO:0009507
Acc33141.1	-1.60908	0.00120332	0.0557266	1940.11	1382.45	1941.85	608.784	545.402	571.71	Acc33141.1	LG29	11206554	11208878	+	AT3G06390.1	84	8e-20	Uncharacterised protein family (UPF0497)TAIR	2081090	biological_process unknown	GO:0000004TAIR	2081090	cellular_component unknown	GO:0008372TIGR	2081090	molecular_function unknown	GO:0005554
Acc11084.1	-1.60486	0.00111283	0.0525396	401.843	399.306	482.29	132.17	146.393	143.157	Acc11030.1	LG10	2266955	2276332	+	AT5G28020.1	136	3e-39	cysteine synthase D2TAIR	2143813	ATP binding	GO:0005524TAIR	2143813	amino acid metabolism	GO:0006520TAIR	2143813	cystathionine beta-synthase activity	GO:0004122TAIR	2143813	cysteine biosynthesis from serine	GO:0006535TAIR	2143813	cysteine biosynthesis via cystathione	GO:0019343TAIR	2143813	cysteine synthase activity	GO:0004124TAIR	2143813	cytoplasm	GO:0005737TAIR	2143813	lyase activity	GO:0016829TAIR	2143813	threonine ammonia-lyase activity	GO:0004794TIGR	2143813	cysteine biosynthesis	GO:0019344TIGR	2143813
Acc08218.1	-1.596	0.000744707	0.0381308	477.321	472.286	518.25	142.183	175.85	167.016	Acc08218.1	LG7	17500908	17503867	-	AT1G67750.1	632	0	Pectate lyase family proteinTAIR	2008549	biological_process unknown	GO:0000004TAIR	2008549	endomembrane system	GO:0012505TIGR	2008549	pectate lyase activity	GO:0030570
Acc11429.1	-1.53877	4.44963e-05	0.00368685	2867.12	2995.32	3281.9	1005.29	1051.53	1090.19	Acc11335.1	LG10	8130415	8133334	-	AT1G58440.1	473	1e-166	FAD/NAD(P)-binding oxidoreductase family proteinTAIR	2037659	endomembrane system	GO:0012505TAIR	2037659	integrin complex	GO:0008305TIGR	2037659	squalene monooxygenase activity	GO:0004506TIGR	2037659	sterol biosynthesis	GO:0016126
Acc10902.1	-1.37362	0.000966529	0.0469275	7319.28	7332.43	7400.4	2898.73	2904.65	2707.13	Acc10837.1	LG9	15931667	15936841	-	AT1G76160.1	842	0	SKU5 similar 5TAIR	2199797	copper ion binding	GO:0005507TAIR	2199797	endomembrane system	GO:0012505TIGR	2199797	copper ion binding	GO:0005507TIGR	2199797	male gametophyte development	GO:0009555TIGR	2199797	pollen germination	GO:0009846
Acc22012.1	-1.37227	0.00244148	0.0999634	2331.33	2181.07	2335.3	903.163	868.538	873.624	Acc22012.1	LG23	15711126	15720653	-	AT3G48200.1	1095	0	unknown protein; FUNCTIONS IN: molecular_function unknown; INVOLVED IN: biological_process unknown; LOCATED IN: endomembrane system; EXPRESSED IN: 21 plant structures; EXPRESSED DURING: 13 growth stages; Has 210 Blast hits to 148 proteins in 42 species: Archae - 0; Bacteria - 118; Metazoa - 0; Fungi - 0; Plants - 48; Viruses - 0; Other Eukaryotes - 44 (source: NCBI BLink).TAIR	2100463	biological_process unknown	GO:0000004TAIR	2100463	endomembrane system	GO:0012505TIGR	2100463	molecular_function unknown	GO:0005554
Acc33554.1	1.50339	0.000539728	0.0292853	454.997	455.605	398.735	1308.69	1193.46	1210.41	Acc33554.1	LG13	11202080	11207084	-	AT2G37620.2	590	0	actin 1
Acc29894.1	1.50752	0.00218152	0.0916839	315.734	368.029	331.045	1073.38	938.163	874.542	Acc29894.1	LG26	13083614	13087219	+	AT2G32720.1	228	1e-78	cytochrome B5 isoform BTAIR	2046416	cellular_component unknown	GO:0008372TIGR	2046416	electron transport	GO:0006118TIGR	2046416	molecular_function unknown	GO:0005554
Acc25199.1	1.56003	0.0010688	0.0507908	4935.86	3898.19	4962.51	15463.9	12690.6	12526.2	Acc25199.1	LG22	16038890	16039813	-	AT2G34430.1	447	1e-161	light-harvesting chlorophyll-protein complex II subunit B1
Acc29111.1	1.57371	0.000991936	0.047921	902.552	1012.34	1132.75	2566.31	3154.59	3350.42	Acc29111.1	LG25	17375667	17382382	-	AT1G14520.1	436	1e-153	myo-inositol oxygenase 1TIGR	3435702	biological_process unknown	GO:0000004TIGR	3435702	cellular_component unknown	GO:0008372TIGR	3435702	oxidoreductase activity	GO:0016491
Acc21088.1	1.58868	2.71491e-05	0.00242947	760.1	798.612	671.609	2137.75	2311.04	2259.31	Acc21088.1	LG19	6944752	6947367	+	AT3G19450.1	460	1e-163	GroES-like zinc-binding alcohol dehydrogenase family proteinTAIR	2090703	cinnamyl-alcohol dehydrogenase activity	GO:0045551TIGR	2090703	cinnamyl-alcohol dehydrogenase activity	GO:0045551TIGR	2090703	lignin biosynthesis	GO:0009809
Acc32294.1	1.64842	0.00124056	0.0570137	182.849	128.237	159.706	535.69	474.884	465.26	Acc32294.1	LG28	12399354	12401241	+	AT4G01470.1	388	1e-138	tonoplast intrinsic protein 1;3TAIR	2116986	membrane	GO:0016020TAIR	2116986	transport	GO:0006810TAIR	2116986	water channel activity	GO:0015250TIGR	2116986	membrane	GO:0016020TIGR	2116986	transport	GO:0006810
Acc22284.1	1.64992	0.000609468	0.0322862	684.621	1045.7	856.699	2607.36	2682.38	2829.18	Acc22284.1	LG23	18439411	18444019	-	AT3G16370.1	532	0	GDSL-like Lipase/Acylhydrolase superfamily proteinTAIR	3702567	biological_process unknown	GO:0000004TAIR	3702567	endomembrane system	GO:0012505TIGR	3702567	carboxylic ester hydrolase activity	GO:0016789
Acc29724.1	1.65044	0.000240299	0.0147439	240.255	210.6	184.032	617.796	679.298	695.596	Acc29724.1	LG26	10762448	10772517	+	AT3G05590.1	324	1e-115	ribosomal protein L18TAIR	2078076	structural constituent of ribosome	GO:0003735
Acc30085.1	1.65474	3.07663e-06	0.000365215	609.143	654.737	585.94	2098.7	1869.19	1857.37	Acc30085.1	LG26	15572724	15578591	-	AT5G22650.2	165	7e-49	histone deacetylase 2B
Acc12444.1	1.66105	0.0013019	0.0590691	93.5507	76.108	87.7852	286.369	256.187	271.631	Acc12410.1	LG11	9788678	9789638	-	AT5G57920.1	166	8e-53	early nodulin-like protein 10TAIR	2174427	copper ion binding	GO:0005507TAIR	2174427	electron transport	GO:0006118TAIR	2174427	electron transporter activity	GO:0005489TAIR	2174427	endomembrane system	GO:0012505TIGR	2174427	copper ion binding	GO:0005507TIGR	2174427	electron transport	GO:0006118TIGR	2174427	electron transporter activity	GO:0005489
Acc31524.1	1.66277	0.00210395	0.0889347	230.688	217.898	147.014	582.751	662.338	640.535	Acc31524.1	LG28	32787	36047	+	AT1G70490.2	360	1e-129	Ras-related small GTP-binding family proteinTAIR	1005715508	ATP binding	GO:0005524TAIR	1005715508	GTP binding	GO:0005525TAIR	1005715508	mitochondrion	GO:0005739TAIR	1005715508	small monomeric GTPase activity	GO:0003925
Acc10961.1	1.66345	0.000715901	0.0370784	250.886	236.665	281.336	975.256	751.602	709.361	Acc10936.2	LG10	722264	745592	-	AT5G49730.1	800	0	ferric reduction oxidase 6TAIR	2157026	electron transport	GO:0006118TAIR	2157026	membrane	GO:0016020TAIR	2157026	oxidoreductase activity	GO:0016491TIGR	2157026	electron transport	GO:0006118TIGR	2157026	membrane	GO:0016020TIGR	2157026	oxidoreductase activity	GO:0016491
Acc25761.1	1.66554	3.67838e-05	0.0031189	1907.16	1749.44	1439.47	5778.44	5296.03	5092.16	Acc25761.1	LG23	3574216	3577247	-	AT1G26910.1	402	1e-145	Ribosomal protein L16p/L10e family proteinTAIR	2202809	intracellular	GO:0005622TAIR	2202809	mitochondrion	GO:0005739TAIR	2202809	protein biosynthesis	GO:0006412TAIR	2202809	ribosome	GO:0005840TAIR	2202809	structural constituent of ribosome	GO:0003735TIGR	2202809	protein biosynthesis	GO:0006412TIGR	2202809	ribosome	GO:0005840TIGR	2202809	structural constituent of ribosome	GO:0003735
Acc03824.1	1.67263	0.00165524	0.0726082	200.921	182.451	202.012	478.617	715.896	670.819	Acc03824.1	LG3	13879369	13883405	-	AT5G02960.1	274	3e-95	Ribosomal protein S12/S23 family proteinTAIR	2151300	intracellular	GO:0005622TAIR	2151300	mitochondrion	GO:0005739TAIR	2151300	protein biosynthesis	GO:0006412TAIR	2151300	ribosome	GO:0005840TAIR	2151300	small ribosomal subunit	GO:0015935TAIR	2151300	structural constituent of ribosome	GO:0003735TIGR	2151300	protein biosynthesis	GO:0006412TIGR	2151300	ribosome	GO:0005840TIGR	2151300	structural constituent of ribosome	GO:0003735
Acc08684.1	1.67412	0.00103665	0.0496736	205.174	285.666	205.185	829.068	724.823	668.066	Acc08684.1	LG11	13311397	13314659	+	AT4G39330.1	439	1e-155	cinnamyl alcohol dehydrogenase 9TIGR	2136277	mannitol catabolism	GO:0019592TIGR	2136277	mannitol dehydrogenase activity	GO:0046029
Acc28846.1	1.68214	8.46718e-05	0.00625002	325.301	409.732	304.604	1082.39	1167.57	1086.52	Acc28846.1	LG25	14252061	14255920	-	AT5G23860.1	840	0	tubulin beta 8
Acc11227.1	1.68478	0.000496027	0.0273342	595.323	860.124	726.607	2704.48	2178.93	2132.67	Acc11218.1	LG10	4117239	4126097	+	AT3G19184.1	185	4e-59	AP2/B3-like transcriptional factor family protein
Acc17886.1	1.68513	0.00116424	0.054262	111.623	172.025	133.264	442.57	455.246	443.236	Acc17886.1	LG16	3360686	3361655	+	AT1G15760.1	206	4e-68	Sterile alpha motif (SAM) domain-containing proteinTAIR	2036128	biological_process unknown	GO:0000004TAIR	2036128	cellular_component unknown	GO:0008372TIGR	2036128	molecular_function unknown	GO:0005554
Acc08519.1	1.68981	6.30916e-06	0.000697678	294.472	356.561	309.892	1010.3	1029.21	1060.83	Acc08519.1	LG8	3267945	3272842	-	AT2G36880.1	707	0	methionine adenosyltransferase 3TAIR	2058010	ATP binding	GO:0005524TAIR	2058010	cellular_component unknown	GO:0008372TAIR	2058010	methionine adenosyltransferase activity	GO:0004478TAIR	2058010	one-carbon compound metabolism	GO:0006730TIGR	2058010	S-adenosylmethionine biosynthesis	GO:0006556TIGR	2058010	methionine adenosyltransferase activity	GO:0004478
Acc27437.1	1.69108	5.68188e-06	0.000635562	790.929	882.018	685.359	2632.39	2481.54	2501.58	Acc27437.1	LG24	6103491	6110667	-	AT5G03300.1	602	0	adenosine kinase 2TAIR	2142608	6-phosphofructokinase activity	GO:0003872TAIR	2142608	6-phosphofructokinase complex	GO:0005945TAIR	2142608	adenosine kinase activity	GO:0004001TAIR	2142608	glycolysis	GO:0006096TAIR	2142608	purine ribonucleoside salvage	GO:0006166TIGR	2142608	kinase activity	GO:0016301
Acc29558.1	1.69157	0.000716503	0.0370784	766.478	891.402	822.854	3397.38	2363.71	2252.89	Acc29558.1	LG26	8728017	8732677	+	AT1G15950.1	499	1e-179	cinnamoyl coa reductase 1TIGR	2200426	cinnamoyl-CoA reductase activity	GO:0016621TIGR	2200426	lignin biosynthesis	GO:0009809
Acc10272.1	1.69635	0.00017036	0.0111678	499.646	402.434	380.755	1192.54	1505.88	1458.18	Acc10272.1	LG9	6226146	6226840	+	AT3G49910.1	199	1e-66	Translation protein SH3-like family proteinTAIR	3699558	mitochondrion	GO:0005739TIGR	3699558	large ribosomal subunit	GO:0015934TIGR	3699558	protein biosynthesis	GO:0006412TIGR	3699558	structural constituent of ribosome	GO:0003735
Acc31168.1	1.69673	0.00183044	0.0791007	74.4153	107.385	78.2663	291.375	272.255	279.89	Acc31168.1	LG27	9683772	9684810	-	AT1G14900.1	102	4e-27	high mobility group ATAIR	2006861	DNA binding	GO:0003677TAIR	2006861	chromatin	GO:0000785TAIR	2006861	chromosome organization and biogenesis (sensu Eukarya)	GO:0007001TAIR	2006861	nucleosome	GO:0000786TAIR	2006861	nucleosome assembly	GO:0006334TAIR	2006861	nucleus	GO:0005634TAIR	2006861	regulation of transcription, DNA-dependent	GO:0006355TIGR	2006861	DNA binding	GO:0003677TIGR	2006861	nucleus	GO:0005634TIGR	2006861	regulation of transcription, DNA-dependent	GO:0006355
Acc24287.1	1.70857	0.00235563	0.0978981	79.7307	89.6614	60.2862	233.301	270.47	246.854	Acc24287.1	LG21	13810690	13812115	+	AT2G02540.1	230	5e-75	homeobox protein 21TAIR	2065303	biological_process unknown	GO:0000004TAIR	2065303	chloroplast	GO:0009507TIGR	2065303	transcription factor activity	GO:0003700
Acc33469.1	1.71173	0.000170879	0.0111678	1133.24	862.209	804.874	2681.45	3285.8	3204.51	Acc33469.1	LG13	14424898	14434645	-	AT3G22230.1	212	3e-72	Ribosomal L27e protein familyTAIR	2090433	intracellular	GO:0005622TAIR	2090433	mitochondrion	GO:0005739TAIR	2090433	protein biosynthesis	GO:0006412TAIR	2090433	ribosome	GO:0005840TAIR	2090433	structural constituent of ribosome	GO:0003735
Acc05979.1	1.71589	0.00124092	0.0570137	128.632	95.9169	85.6699	319.411	360.626	338.621	Acc05979.1	LG5	16153931	16154768	+	AT3G49910.1	204	7e-69	Translation protein SH3-like family proteinTAIR	3699558	mitochondrion	GO:0005739TIGR	3699558	large ribosomal subunit	GO:0015934TIGR	3699558	protein biosynthesis	GO:0006412TIGR	3699558	structural constituent of ribosome	GO:0003735
Acc30537.1	1.71885	4.52478e-07	6.85387e-05	500.709	540.054	452.675	1693.18	1620.14	1603.17	Acc30537.1	LG27	601702	603449	-	AT3G27200.1	167	2e-53	Cupredoxin superfamily proteinTAIR	2086517	copper ion binding	GO:0005507TAIR	2086517	electron transport	GO:0006118TAIR	2086517	electron transporter activity	GO:0005489TAIR	2086517	endomembrane system	GO:0012505TIGR	2086517	copper ion binding	GO:0005507TIGR	2086517	electron transport	GO:0006118TIGR	2086517	electron transporter activity	GO:0005489
Acc19118.1	1.72069	0.000249547	0.0152791	127.569	142.833	121.63	489.631	383.835	419.376	Acc19118.1	LG17	4162824	4168335	+	AT3G15050.1	244	8e-81	IQ-domain 10TAIR	2086384	biological_process unknown	GO:0000004TAIR	2086384	chloroplast	GO:0009507TIGR	2086384	calmodulin binding	GO:0005516
Acc18212.1	1.73686	0.00237894	0.0985564	62.7215	75.0654	50.7673	209.27	193.703	225.747	Acc18212.1	LG16	7038861	7040672	+	AT5G40010.1	535	0	AAA-ATPase 1TAIR	2178066	ATP binding	GO:0005524TAIR	2178066	cytoplasm	GO:0005737TAIR	2178066	hydrolase activity	GO:0016787TAIR	2178066	nucleus	GO:0005634TAIR	2178066	protein catabolism	GO:0030163TIGR	2178066	ATP binding	GO:0005524TIGR	2178066	ATPase activity	GO:0016887
Acc10792.1	1.75641	0.000683284	0.0358053	184.975	213.728	193.55	498.642	736.427	765.339	Acc10727.1	LG9	14675203	14677058	+	AT1G14440.1	221	1e-70	homeobox protein 31TAIR	2012601	biological_process unknown	GO:0000004TAIR	2012601	cellular_component unknown	GO:0008372TIGR	2012601	transcription factor activity	GO:0003700
Acc22274.1	1.75928	0.00174771	0.0759769	102.055	81.3208	102.592	250.322	348.129	368.904	Acc22274.1	LG23	18352929	18354019	-	AT4G33467.2	33	0.012	unknown protein; Has 25 Blast hits to 25 proteins in 9 species: Archae - 0; Bacteria - 0; Metazoa - 0; Fungi - 0; Plants - 25; Viruses - 0; Other Eukaryotes - 0 (source: NCBI BLink).
Acc29738.1	1.76492	0.000121021	0.00836025	81.8569	89.6614	82.4969	269.347	291.893	301.914	Acc29738.1	LG26	10951558	10957007	+	AT1G02730.1	1101	0	cellulose synthase-like D5TAIR	3433649	chloroplast	GO:0009507TAIR	3433649	membrane	GO:0016020TIGR	3433649	cell wall biosynthesis (sensu Magnoliophyta)	GO:0009832TIGR	3433649	cellulose synthase activity	GO:0016759TIGR	3433649	polysaccharide biosynthesis	GO:0000271
Acc27447.1	1.76567	0.000281477	0.0169137	90.3615	78.1931	81.4393	250.322	295.463	303.75	Acc27447.1	LG24	6260471	6261285	+	AT5G60670.1	301	1e-106	Ribosomal protein L11 family proteinTAIR	2175840	intracellular	GO:0005622TAIR	2175840	protein biosynthesis	GO:0006412TAIR	2175840	ribosome	GO:0005840TAIR	2175840	structural constituent of ribosome	GO:0003735TIGR	2175840	cytosolic large ribosomal subunit (sensu Bacteria)	GO:0009282TIGR	2175840	ribosome	GO:0005840TIGR	2175840	ribosome biogenesis	GO:0007046TIGR	2175840	structural constituent of ribosome	GO:0003735
Acc13743.1	1.77052	1.40828e-07	2.49737e-05	523.034	536.926	462.194	1854.39	1633.53	1705.95	Acc13740.1	LG12	15647527	15653993	+	AT5G23960.2	379	1e-127	terpene synthase 21
Acc25724.1	1.77738	5.24512e-06	0.000597754	520.907	508.777	388.159	1662.14	1656.74	1541.69	Acc25724.1	LG23	3212152	3212761	+	AT5G48485.1	95	9e-27	Bifunctional inhibitor/lipid-transfer protein/seed storage 2S albumin superfamily proteinTAIR	3709597	endomembrane system	GO:0012505TIGR	3709597	lipid binding	GO:0008289TIGR	3709597	lipid transport	GO:0006869
Acc25870.1	1.79183	1.76142e-06	0.000224681	398.654	364.901	314.123	1344.73	1236.3	1150.76	Acc25870.1	LG23	4600721	4605113	-	AT2G37620.2	716	0	actin 1
Acc29321.1	1.79495	9.95745e-07	0.0001366	324.238	418.073	353.256	1334.72	1240.77	1226.93	Acc29321.1	LG26	2948272	2954638	-	AT1G18650.1	162	4e-51	plasmodesmata callose-binding protein 3TAIR	2027427	biological_process unknown	GO:0000004TAIR	2027427	endomembrane system	GO:0012505TIGR	2027427	molecular_function unknown	GO:0005554
Acc25637.1	1.79581	0.000283542	0.0169676	398.654	554.65	586.997	2162.79	1604.07	1582.07	Acc25637.1	LG23	2230815	2237563	-	AT5G05170.1	1305	0	Cellulose synthase family proteinTAIR	2156788	cellulose synthase activity	GO:0016759TAIR	2156788	transferase activity, transferring glycosyl groups	GO:0016757TIGR	2156788	cellulose biosynthesis	GO:0030244TIGR	2156788	cellulose synthase activity	GO:0016759TIGR	2156788	plasma membrane	GO:0005886TIGR	2156788	primary cell wall biosynthesis (sensu Magnoliophyta)	GO:0009833
Acc03561.1	1.7981	0.00038052	0.0216993	304.04	386.795	371.236	909.171	1422.87	1360.91	Acc03561.1	LG3	9518906	9520273	-	AT1G12240.1	257	6e-82	Glycosyl hydrolases family 32 proteinTAIR	2201965	beta-fructofuranosidase activity	GO:0004564TAIR	2201965	carbohydrate metabolism	GO:0005975TAIR	2201965	cytoplasm	GO:0005737TAIR	2201965	hydrolase activity, hydrolyzing O-glycosyl compounds	GO:0004553TAIR	2201965	sucrose catabolism, using beta-fructofuranosidase	GO:0019575TIGR	2201965	hydrolase activity, hydrolyzing O-glycosyl compounds	GO:0004553
Acc05763.1	1.80912	0.000711201	0.0369355	62.7215	101.13	71.9204	275.355	270.47	280.808	Acc05763.1	LG5	12974797	12978350	-	AT5G15350.1	160	2e-50	early nodulin-like protein 17TAIR	2150950	copper ion binding	GO:0005507TAIR	2150950	electron transport	GO:0006118TAIR	2150950	electron transporter activity	GO:0005489TAIR	2150950	endomembrane system	GO:0012505TIGR	2150950	copper ion binding	GO:0005507TIGR	2150950	electron transport	GO:0006118TIGR	2150950	electron transporter activity	GO:0005489
Acc04506.1	1.81495	0.00049625	0.0273342	93.5507	80.2783	118.457	289.373	371.338	367.069	Acc04506.1	LG4	879921	886021	+	AT1G76160.1	880	0	SKU5 similar 5TAIR	2199797	copper ion binding	GO:0005507TAIR	2199797	endomembrane system	GO:0012505TIGR	2199797	copper ion binding	GO:0005507TIGR	2199797	male gametophyte development	GO:0009555TIGR	2199797	pollen germination	GO:0009846
Acc31256.1	1.8183	0.000174007	0.0113214	218.994	242.92	253.837	1071.38	715.896	737.809	Acc31256.1	LG27	12244907	12246292	+	AT4G36870.1	33	0.3	BEL1-like homeodomain 2TAIR	2114999	nucleus	GO:0005634TAIR	2114999	regulation of transcription, DNA-dependent	GO:0006355TAIR	2114999	transcription factor activity	GO:0003700TIGR	2114999	DNA binding	GO:0003677
Acc02901.1	1.82508	4.85012e-06	0.000557534	590.007	593.225	619.784	1702.19	2327.11	2358.42	Acc02901.1	LG3	3288983	3292207	-	AT3G55280.2	182	1e-59	ribosomal protein L23AB
Acc14820.1	1.83315	0.000150904	0.0101591	304.04	444.137	307.777	1051.35	1428.22	1282.91	Acc14798.1	LG13	10243805	10246507	-	AT5G58400.1	415	1e-146	Peroxidase superfamily proteinTAIR	2161192	electron transport	GO:0006118TAIR	2161192	endomembrane system	GO:0012505TAIR	2161192	peroxidase activity	GO:0004601TAIR	2161192	response to oxidative stress	GO:0006979TIGR	2161192	peroxidase activity	GO:0004601
Acc06029.1	1.836	0.000385312	0.0219296	71.2261	111.556	75.0933	310.4	310.638	300.079	Acc06029.1	LG5	16832964	16852337	-	AT5G67100.1	1689	0	DNA-directed DNA polymerasesTAIR	2155592	3'-5' exonuclease activity	GO:0008408TAIR	2155592	ATP binding	GO:0005524TAIR	2155592	DNA binding	GO:0003677TAIR	2155592	DNA replication	GO:0006260TAIR	2155592	DNA-directed DNA polymerase activity	GO:0003887TAIR	2155592	nucleotide binding	GO:0000166TAIR	2155592	nucleus	GO:0005634TIGR	2155592	DNA-directed DNA polymerase activity	GO:0003887
Acc29312.1	1.8366	0.0017773	0.077033	36.1446	56.299	53.9403	183.236	183.884	156.004	Acc29312.1	LG26	2874156	2878538	-	AT5G61000.1	836	0	Replication factor-A protein 1-relatedTAIR	2173526	DNA binding	GO:0003677TAIR	2173526	DNA replication	GO:0006260TAIR	2173526	RNA helicase activity	GO:0003724TAIR	2173526	nucleic acid binding	GO:0003676TAIR	2173526	nucleus	GO:0005634TIGR	2173526	DNA replication	GO:0006260
Acc30396.1	1.84066	0.00139992	0.0628302	105.245	158.471	213.646	616.794	544.51	548.768	Acc30396.1	LG26	19174654	19180674	+	AT4G36250.1	538	0	aldehyde dehydrogenase 3F1TAIR	2122223	1-pyrroline-5-carboxylate dehydrogenase activity	GO:0003842TAIR	2122223	cellular_component unknown	GO:0008372TAIR	2122223	metabolism	GO:0008152TAIR	2122223	oxidoreductase activity	GO:0016491TAIR	2122223	proline biosynthesis	GO:0006561TIGR	2122223	aldehyde dehydrogenase activity	GO:0004028
Acc24962.1	1.8416	0.000538782	0.0292853	102.055	186.621	156.533	495.638	556.114	544.18	Acc24962.1	LG22	11713287	11719196	-	AT4G13710.2	676	0	Pectin lyase-like superfamily protein
Acc30078.1	1.85594	0.00126119	0.0578535	119.065	94.8743	93.0734	489.631	325.813	296.408	Acc30078.1	LG26	15499030	15501309	+	AT3G09980.1	224	5e-76	Family of unknown function (DUF662)TAIR	2100082	chloroplast	GO:0009507TIGR	2100082	biological_process unknown	GO:0000004TIGR	2100082	molecular_function unknown	GO:0005554
Acc16751.1	1.85784	0.00184329	0.079482	39.3338	53.1713	49.7097	207.267	146.393	162.428	Acc16751.1	LG15	6233379	6240426	-	AT4G22570.1	293	1e-102	adenine phosphoribosyl transferase 3TAIR	2127479	adenine phosphoribosyltransferase activity	GO:0003999TAIR	2127479	adenine salvage	GO:0006168TAIR	2127479	anaerobic respiration	GO:0009061TAIR	2127479	cellular_component unknown	GO:0008372TAIR	2127479	nucleoside metabolism	GO:0009116TAIR	2127479	nucleotide metabolism	GO:0009117TAIR	2127479	orotate phosphoribosyltransferase activity	GO:0004588TAIR	2127479	pyrimidine nucleotide biosynthesis	GO:0006221TIGR	2127479	adenine phosphoribosyltransferase activity	GO:0003999
Acc24472.1	1.8631	1.1375e-05	0.00116486	486.889	660.992	426.234	1914.47	1912.03	1900.5	Acc24472.1	LG21	17150331	17153533	-	AT4G36220.1	740	0	ferulic acid 5-hydroxylase 1TIGR	2122193	endoplasmic reticulum	GO:0005783TIGR	2122193	ferulate 5-hydroxylase activity	GO:0046424TIGR	2122193	lignin biosynthesis	GO:0009809TIGR	2122193	phenylpropanoid biosynthesis	GO:0009699
Acc33020.1	1.8669	0.000652718	0.0343895	1260.81	1742.14	2541.54	7402.54	6465.38	6355.8	Acc33020.1	LG29	9168763	9170921	+	AT1G10370.1	317	1e-111	Glutathione S-transferase family proteinTAIR	2012772	catalytic activity	GO:0003824TIGR	2012772	glutathione transferase activity	GO:0004364
Acc30156.1	1.86836	1.28249e-06	0.000170313	152.02	190.791	160.763	663.855	589.142	586.393	Acc30156.1	LG26	16411243	16419437	+	AT2G28315.1	532	0	Nucleotide/sugar transporter family proteinTAIR	504953812	ATP binding	GO:0005524TAIR	504953812	ATP-binding cassette (ABC) transporter activity	GO:0004009TAIR	504953812	endomembrane system	GO:0012505TAIR	504953812	integral to membrane	GO:0016021TAIR	504953812	membrane	GO:0016020TAIR	504953812	nucleotide-sugar transport	GO:0015780TAIR	504953812	nucleotide-sugar transporter activity	GO:0005338TAIR	504953812	transport	GO:0006810TAIR	504953812	transporter activity	GO:0005215
Acc13119.1	1.87754	0.000809087	0.0408491	98.8661	86.5337	52.8826	274.353	293.678	307.42	Acc13118.1	LG12	2718388	2735834	+	AT5G43810.1	1293	0	Stabilizer of iron transporter SufD / Polynucleotidyl transferase
Acc25160.1	1.87804	0.000186809	0.0120465	418.852	770.463	616.611	2421.12	2120.91	2096.88	Acc25160.1	LG22	15615503	15623609	-	AT4G18780.1	1566	0	cellulose synthase family proteinTAIR	2124166	transferase activity, transferring glycosyl groups	GO:0016757TIGR	2124166	cellulose biosynthesis	GO:0030244TIGR	2124166	cellulose synthase activity	GO:0016759TIGR	2124166	plasma membrane	GO:0005886TIGR	2124166	secondary cell wall biosynthesis (sensu Magnoliophyta)	GO:0009834
Acc29947.1	1.88045	0.000698034	0.0364223	51.0277	60.4693	77.2086	272.351	201.736	221.159	Acc29947.1	LG26	13720551	13722732	-	AT1G04030.1	211	6e-64	unknown protein; BEST Arabidopsis thaliana protein match is: unknown protein (TAIR:AT5G44040.1); Has 1835 Blast hits to 1511 proteins in 238 species: Archae - 7; Bacteria - 164; Metazoa - 377; Fungi - 135; Plants - 187; Viruses - 22; Other Eukaryotes - 943 (source: NCBI BLink).TAIR	2024176	intracellular	GO:0005622TAIR	2024176	protein biosynthesis	GO:0006412TAIR	2024176	ribosome	GO:0005840TAIR	2024176	structural constituent of ribosome	GO:0003735
Acc14020.1	1.88666	2.73243e-07	4.4395e-05	156.272	182.451	148.071	589.76	582.893	627.688	Acc13955.1	LG12	18233116	18234828	-	AT2G42840.1	122	4e-33	protodermal factor 1TAIR	2052407	nutrient reservoir activity	GO:0045735
Acc04276.1	1.89002	5.5474e-05	0.00442013	108.434	139.705	176.628	561.724	496.307	516.65	Acc04276.1	LG3	20332996	20336577	+	AT5G19250.1	212	3e-70	Glycoprotein membrane precursor GPI-anchoredTAIR	2182161	biological_process unknown	GO:0000004TAIR	2182161	endomembrane system	GO:0012505TIGR	2182161	molecular_function unknown	GO:0005554
Acc09576.1	1.8979	0.00178266	0.0771505	3290.22	4534.16	3342.18	20490.4	10557.2	10567.9	Acc09576.1	LG8	22473482	22475727	+	AT5G16340.1	30	4.5	AMP-dependent synthetase and ligase family proteinTAIR	2171356	isoprenoid biosynthesis	GO:0008299TAIR	2171356	metabolism	GO:0008152TIGR	2171356	AMP binding	GO:0016208
Acc07834.1	1.9032	0.000898485	0.0442929	44.6492	39.6178	67.6898	189.244	198.166	180.781	Acc07834.1	LG7	7484960	7488303	-	AT3G06130.1	140	4e-36	Heavy metal transport/detoxification superfamily protein
Acc02894.1	1.90762	0.00217611	0.0915887	35.0815	27.1069	33.8449	101.13	133.003	125.721	Acc02894.1	LG3	3202100	3202669	+	AT3G45930.1	162	2e-53	Histone superfamily proteinTAIR	2077126	DNA binding	GO:0003677TAIR	2077126	chromosome organization and biogenesis (sensu Eukarya)	GO:0007001TAIR	2077126	nucleosome	GO:0000786TAIR	2077126	nucleosome assembly	GO:0006334TAIR	2077126	nucleus	GO:0005634TIGR	2077126	DNA binding	GO:0003677
Acc13856.1	1.91089	0.00070296	0.0365728	61.6584	58.3842	38.0755	182.235	224.052	188.123	Acc13851.1	LG12	18579893	18582417	-	AT5G53870.1	135	3e-38	early nodulin-like protein 1TAIR	2154678	copper ion binding	GO:0005507TAIR	2154678	electron transport	GO:0006118TAIR	2154678	electron transporter activity	GO:0005489TAIR	2154678	endomembrane system	GO:0012505TIGR	2154678	copper ion binding	GO:0005507TIGR	2154678	electron transport	GO:0006118TIGR	2154678	electron transporter activity	GO:0005489
Acc24850.1	1.91401	0.000815459	0.0409284	55.28	76.108	53.9403	194.25	216.019	288.149	Acc24850.1	LG22	9902598	9911589	+	AT2G37420.1	1194	0	ATP binding microtubule motor family proteinTAIR	2049790	ATP binding	GO:0005524TAIR	2049790	cell adhesion	GO:0007155TAIR	2049790	chloroplast	GO:0009507TAIR	2049790	microtubule associated complex	GO:0005875TAIR	2049790	motor activity	GO:0003774
Acc03216.1	1.91414	0.000740115	0.0380442	55.28	49.001	51.825	151.195	202.629	234.006	Acc03216.1	LG3	7003409	7006671	+	AT5G17160.1	115	1e-26	unknown protein; BEST Arabidopsis thaliana protein match is: unknown protein (TAIR:AT3G03130.1); Has 14330 Blast hits to 10381 proteins in 896 species: Archae - 94; Bacteria - 2881; Metazoa - 4019; Fungi - 1576; Plants - 515; Viruses - 110; Other Eukaryotes - 5135 (source: NCBI BLink).TAIR	2148175	biological_process unknown	GO:0000004TAIR	2148175	cellular_component unknown	GO:0008372TIGR	2148175	molecular_function unknown	GO:0005554
Acc26054.1	1.91527	7.54127e-05	0.00569669	103.118	100.087	70.8627	304.392	341.881	387.258	Acc26054.1	LG23	8429275	8430527	-	AT2G46410.1	70	4e-17	Homeodomain-like superfamily proteinTAIR	2039059	nucleus	GO:0005634TAIR	2039059	transcription factor activity	GO:0003700TIGR	2039059	DNA binding	GO:0003677TIGR	2039059	cell differentiation	GO:0030154TIGR	2039059	regulation of transcription, DNA-dependent	GO:0006355TIGR	2039059	transcription factor activity	GO:0003700
Acc32107.1	1.91737	0.000115869	0.00804254	170.092	113.641	125.861	415.535	581.108	549.686	Acc32107.1	LG28	10115033	10118870	-	AT2G27510.1	169	1e-54	ferredoxin 3TAIR	2038592	chloroplast	GO:0009507TAIR	2038592	electron transport	GO:0006118TAIR	2038592	electron transporter activity	GO:0005489TIGR	2038592	electron carrier activity	GO:0009055TIGR	2038592	electron transport	GO:0006118
Acc00105.1	1.91775	0.000341741	0.0199106	35.0815	40.6604	43.3638	143.184	153.534	153.251	Acc00105.1	LG11	9595749	9603657	-	AT4G14330.1	727	0	P-loop containing nucleoside triphosphate hydrolases superfamily proteinTAIR	2129629	ATP binding	GO:0005524TAIR	2129629	biological_process unknown	GO:0000004TAIR	2129629	chloroplast	GO:0009507TAIR	2129629	microtubule associated complex	GO:0005875TAIR	2129629	motor activity	GO:0003774
Acc10699.1	1.92114	1.32231e-05	0.00129484	482.637	472.286	647.283	2455.16	1852.23	1761.01	Acc10677.1	LG9	13868175	13876280	-	AT1G09450.1	613	0	Protein kinase superfamily proteinTAIR	2012339	ATP binding	GO:0005524TAIR	2012339	N-terminal protein myristoylation	GO:0006499TAIR	2012339	cellular_component unknown	GO:0008372TAIR	2012339	protein amino acid phosphorylation	GO:0006468TAIR	2012339	protein kinase activity	GO:0004672
Acc19467.1	1.92117	1.99747e-06	0.000249324	596.386	458.733	387.101	1804.32	1878.11	1779.37	Acc19467.1	LG17	14271040	14273424	+	AT4G36130.1	474	1e-172	Ribosomal protein L2 familyTAIR	3439572	mitochondrion	GO:0005739TIGR	3439572	protein biosynthesis	GO:0006412TIGR	3439572	ribosome	GO:0005840TIGR	3439572	structural constituent of ribosome	GO:0003735
Acc15292.1	1.9237	0.00039511	0.0223126	51.0277	87.5763	72.978	302.39	265.114	235.842	Acc15292.1	LG13	19173364	19179387	-	AT4G02060.1	752	0	Minichromosome maintenance (MCM2/3/5) family proteinTAIR	2132222	ATP binding	GO:0005524TAIR	2132222	DNA binding	GO:0003677TAIR	2132222	DNA replication initiation	GO:0006270TAIR	2132222	DNA-dependent ATPase activity	GO:0008094TIGR	2132222	ATP binding	GO:0005524TIGR	2132222	DNA binding	GO:0003677TIGR	2132222	DNA replication initiation	GO:0006270TIGR	2132222	DNA-dependent ATPase activity	GO:0008094
Acc05994.1	1.92624	0.000239111	0.014702	392.275	495.223	285.566	1165.5	1531.77	1761.01	Acc05994.1	LG5	16332530	16334426	+	AT2G23130.1	33	0.11	arabinogalactan protein 17TAIR	3696480	biological_process unknown	GO:0000004TAIR	3696480	endomembrane system	GO:0012505TIGR	3696480	molecular_function unknown	GO:0005554
Acc32691.1	1.92627	0.00153351	0.0677796	29.7661	54.2139	35.9602	153.197	157.104	145.91	Acc32691.1	LG29	2086995	2091995	+	AT1G57820.1	433	1e-173	Zinc finger (C3HC4-type RING finger) family proteinTAIR	2009419	DNA binding	GO:0003677TAIR	2009419	cellular_component unknown	GO:0008372TAIR	2009419	regulation of transcription, DNA-dependent	GO:0006355TIGR	2009419	DNA binding	GO:0003677TIGR	2009419	regulation of transcription, DNA-dependent	GO:0006355
Acc04784.1	1.94148	0.000164833	0.0109102	43.5861	41.703	43.3638	149.192	177.635	167.016	Acc04784.1	LG4	4105331	4107277	+	AT3G03990.1	398	1e-141	alpha/beta-Hydrolases superfamily proteinTAIR	2095912	aromatic compound metabolism	GO:0006725TAIR	2095912	cytoplasm	GO:0005737TAIR	2095912	hydrolase activity	GO:0016787TAIR	2095912	prolyl aminopeptidase activity	GO:0016804TIGR	2095912	catalytic activity	GO:0003824
Acc15335.1	1.94503	8.01629e-05	0.0059983	122.254	198.089	143.841	704.908	539.154	544.18	Acc15335.1	LG14	196035	205590	+	AT5G44635.1	1242	0	minichromosome maintenance (MCM2/3/5) family proteinTAIR	504952844	ATP binding	GO:0005524TAIR	504952844	DNA binding	GO:0003677TAIR	504952844	DNA replication initiation	GO:0006270TAIR	504952844	DNA-dependent ATPase activity	GO:0008094TAIR	504952844	cellular_component unknown	GO:0008372TIGR	504952844	ATP binding	GO:0005524TIGR	504952844	DNA binding	GO:0003677TIGR	504952844	DNA replication initiation	GO:0006270TIGR	504952844	DNA-dependent ATPase activity	GO:0008094
Acc02614.1	1.94847	0.00126756	0.0578953	48.9015	33.3624	65.5745	167.215	193.703	209.229	Acc02614.1	LG3	650089	652591	+	AT3G49260.1	110	5e-28	IQ-domain 21TAIR	2082895	biological_process unknown	GO:0000004TAIR	2082895	cellular_component unknown	GO:0008372TIGR	2082895	calmodulin binding	GO:0005516
Acc15186.1	1.94957	0.000109334	0.0076253	49.9646	70.8951	52.8826	240.31	231.193	200.053	Acc15186.1	LG13	18046441	18049467	+	AT4G02800.1	327	1e-111	unknown protein; FUNCTIONS IN: molecular_function unknown; INVOLVED IN: biological_process unknown; LOCATED IN: chloroplast; EXPRESSED IN: 16 plant structures; EXPRESSED DURING: 9 growth stages; BEST Arabidopsis thaliana protein match is: unknown protein (TAIR:AT5G01970.1); Has 3209 Blast hits to 2720 proteins in 308 species: Archae - 13; Bacteria - 213; Metazoa - 1207; Fungi - 247; Plants - 183;…	2140194	biological_process unknown	GO:0000004TAIR	2140194	chloroplast	GO:0009507TIGR	2140194	molecular_function unknown	GO:0005554
Acc25936.1	1.95734	0.000214418	0.0134479	104.181	150.131	156.533	679.876	436.5	479.943	Acc25936.1	LG23	5538013	5540211	-	AT5G60490.1	166	8e-51	FASCICLIN-like arabinogalactan-protein 12TAIR	2175152	cell adhesion	GO:0007155TAIR	2175152	endomembrane system	GO:0012505TIGR	2175152	molecular_function unknown	GO:0005554
Acc22539.1	1.96636	0.00219587	0.0921537	25.5138	21.8941	22.2107	88.1135	86.586	97.2733	Acc22539.1	LG20	2267586	2272700	-	AT5G25590.1	656	0	Protein of unknown function (DUF630 and DUF632)TAIR	2179503	N-terminal protein myristoylation	GO:0006499TIGR	2179503	cellular_component unknown	GO:0008372TIGR	2179503	molecular_function unknown	GO:0005554
Acc07574.1	1.97546	0.000485138	0.0268748	110.56	137.62	190.377	749.966	465.957	509.308	Acc07574.1	LG7	3702726	3706942	+	AT3G61750.1	379	1e-130	Cytochrome b561/ferric reductase transmembrane with DOMON related domainTIGR	3698787	biological_process unknown	GO:0000004TIGR	3698787	membrane	GO:0016020TIGR	3698787	molecular_function unknown	GO:0005554
Acc03848.1	1.97765	0.000264153	0.0160165	2313.25	2386.45	2318.37	5473.05	11073.2	11093.7	Acc03848.1	LG3	14254181	14259247	-	AT3G55120.1	296	1e-102	Chalcone-flavanone isomerase family proteinTIGR	2097227	chalcone isomerase activity	GO:0045430TIGR	2097227	flavonoid biosynthesis	GO:0009813
Acc15105.1	1.98079	0.00126807	0.0578953	30.8292	44.8307	24.326	125.161	134.788	134.898	Acc15105.1	LG13	16770953	16779513	-	AT4G12620.1	766	0	origin of replication complex 1BTAIR	2135574	ATP binding	GO:0005524TAIR	2135574	DNA binding	GO:0003677TAIR	2135574	chloroplast	GO:0009507TAIR	2135574	regulation of transcription, DNA-dependent	GO:0006355TIGR	2135574	DNA binding	GO:0003677TIGR	2135574	DNA replication	GO:0006260TIGR	2135574	nucleus	GO:0005634
Acc11567.1	1.98583	0.00161477	0.0709403	75.4784	185.578	123.745	426.549	544.51	553.357	Acc11533.1	LG10	18731188	18737011	-	AT1G44110.1	529	0	Cyclin A1;1TAIR	2205870	chloroplast	GO:0009507TAIR	2205870	nucleus	GO:0005634TAIR	2205870	regulation of cell cycle	GO:0000074TIGR	2205870	cyclin-dependent protein kinase regulator activity	GO:0016538TIGR	2205870	regulation of cell cycle	GO:0000074
Acc29476.1	1.98709	3.30195e-05	0.0028838	57.4061	77.1505	75.0933	322.415	259.758	249.607	Acc29476.1	LG26	7581396	7585187	+	AT2G24490.1	263	6e-88	replicon protein A2TAIR	2061071	chloroplast	GO:0009507TAIR	2061071	nucleic acid binding	GO:0003676TIGR	2061071	DNA replication	GO:0006260
Acc33271.1	1.99963	0.000420055	0.0235839	34.0184	59.4268	37.0178	179.231	173.172	169.769	Acc33271.1	LG29	15133177	15139772	-	AT3G20150.1	833	0	Kinesin motor family proteinTAIR	2087649	ATP binding	GO:0005524TAIR	2087649	biological_process unknown	GO:0000004TAIR	2087649	chloroplast	GO:0009507TAIR	2087649	kinesin complex	GO:0005871TAIR	2087649	microtubule associated complex	GO:0005875TAIR	2087649	motor activity	GO:0003774
Acc02566.1	2.00023	0.000103547	0.00736301	44.6492	51.0862	62.4015	176.227	230.301	225.747	Acc02566.1	LG3	211084	214320	+	AT4G33270.1	719	0	Transducin family protein / WD-40 repeat family proteinTIGR	2119150	heterotrimeric G-protein complex	GO:0005834TIGR	2119150	signal transducer activity	GO:0004871TIGR	2119150	signal transduction	GO:0007165
Acc01166.1	2.00173	0.000934838	0.0458481	51.0277	107.385	56.0556	298.384	280.289	280.808	Acc01166.1	LG1	17337499	17342843	+	AT1G66250.1	713	0	O-Glycosyl hydrolases family 17 proteinTAIR	2205297	carbohydrate metabolism	GO:0005975TAIR	2205297	cellular_component unknown	GO:0008372TAIR	2205297	hydrolase activity, hydrolyzing O-glycosyl compounds	GO:0004553TIGR	2205297	hydrolase activity, hydrolyzing O-glycosyl compounds	GO:0004553
Acc14983.1	2.00648	0.00061819	0.0326888	38.2707	40.6604	30.6719	180.232	129.433	131.227	Acc14983.1	LG13	14981558	14991167	-	AT2G32590.1	751	0	LOCATED IN: chloroplast; EXPRESSED IN: 17 plant structures; EXPRESSED DURING: 9 growth stages; CONTAINS InterPro DOMAIN/s: Barren (InterPro:IPR008418); Has 467 Blast hits to 447 proteins in 202 species: Archae - 0; Bacteria - 4; Metazoa - 147; Fungi - 168; Plants - 39; Viruses - 1; Other Eukaryotes - 108 (source: NCBI BLink).TAIR	2060272	biological_process unknown	GO:0000004TAIR	2060272	chloroplast	GO:0009507TIGR	2060272	molecular_function unknown	GO:0005554
Acc22129.1	2.00931	0.00100627	0.0485327	24.4508	29.1921	25.3837	96.1238	100.868	121.133	Acc22129.1	LG23	16942432	16946715	+	AT1G16070.1	406	1e-140	tubby like protein 8TAIR	2200496	cellular_component unknown	GO:0008372TAIR	2200496	regulation of transcription	GO:0045449TAIR	2200496	transcription factor activity	GO:0003700
Acc02306.1	2.00995	0.000224783	0.0139687	64.8477	135.535	97.304	371.478	420.433	407.447	Acc02306.1	LG2	11686135	11696186	+	AT3G02110.1	770	0	serine carboxypeptidase-like 25TAIR	2078597	endomembrane system	GO:0012505TAIR	2078597	proteolysis and peptidolysis	GO:0006508TAIR	2078597	serine carboxypeptidase activity	GO:0004185TIGR	2078597	proteolysis and peptidolysis	GO:0006508TIGR	2078597	serine carboxypeptidase activity	GO:0004185
Acc18854.1	2.01105	7.7575e-10	2.4523e-07	799.433	642.226	592.285	2801.61	2660.96	2735.58	Acc18854.1	LG17	375669	376493	-	AT4G15000.1	217	3e-74	Ribosomal L27e protein familyTAIR	2129574	intracellular	GO:0005622TAIR	2129574	mitochondrion	GO:0005739TAIR	2129574	protein biosynthesis	GO:0006412TAIR	2129574	ribosome	GO:0005840TAIR	2129574	structural constituent of ribosome	GO:0003735TIGR	2129574	intracellular	GO:0005622TIGR	2129574	protein biosynthesis	GO:0006412TIGR	2129574	ribosome	GO:0005840TIGR	2129574	structural constituent of ribosome	GO:0003735
Acc29848.1	2.01171	3.86272e-05	0.0032468	45.7123	47.9584	40.1908	196.253	172.279	171.605	Acc29848.1	LG26	12386355	12390339	-	AT5G62550.1	174	8e-50	unknown protein; FUNCTIONS IN: molecular_function unknown; INVOLVED IN: biological_process unknown; LOCATED IN: plasma membrane; EXPRESSED IN: 17 plant structures; EXPRESSED DURING: 9 growth stages; Has 14949 Blast hits to 9947 proteins in 971 species: Archae - 43; Bacteria - 3248; Metazoa - 4424; Fungi - 1542; Plants - 562; Viruses - 55; Other Eukaryotes - 5075 (source: NCBI BLink).TAIR	2154113	biological_process unknown	GO:0000004TAIR	2154113	chloroplast	GO:0009507TIGR	2154113	molecular_function unknown	GO:0005554
Acc25179.1	2.0121	1.26751e-05	0.00125384	131.821	199.132	118.457	637.822	584.678	590.981	Acc25179.1	LG22	15831237	15836325	-	AT1G29660.1	354	1e-121	GDSL-like Lipase/Acylhydrolase superfamily proteinTAIR	2013657	biological_process unknown	GO:0000004TAIR	2013657	endomembrane system	GO:0012505TIGR	2013657	carboxylic ester hydrolase activity	GO:0016789
Acc09676.1	2.01229	9.53629e-07	0.000132701	82.92	107.385	115.284	382.493	440.964	409.282	Acc09676.1	LG8	23821692	23825984	-	AT5G63530.1	180	1e-54	farnesylated protein 3TIGR	2167365	metal ion binding	GO:0046872
Acc33557.1	2.01277	0.00128081	0.0582938	64.8477	65.6822	57.1132	358.462	221.374	178.028	Acc33557.1	LG2	10108120	10115207	-	AT2G37090.1	395	1e-137	Nucleotide-diphospho-sugar transferases superfamily proteinTAIR	2061747	endomembrane system	GO:0012505TAIR	2061747	membrane	GO:0016020TAIR	2061747	transferase activity, transferring glycosyl groups	GO:0016757TIGR	2061747	biological_process unknown	GO:0000004TIGR	2061747	transferase activity, transferring glycosyl groups	GO:0016757
Acc19435.1	2.01316	3.42311e-05	0.00295414	89.2984	133.45	104.708	538.694	379.372	404.694	Acc19435.1	LG17	11920803	11924712	+	AT5G54690.1	850	0	galacturonosyltransferase 12TAIR	2157542	carbohydrate biosynthesis	GO:0016051TAIR	2157542	cellular_component unknown	GO:0008372TAIR	2157542	transferase activity, transferring glycosyl groups	GO:0016757TIGR	2157542	carbohydrate biosynthesis	GO:0016051TIGR	2157542	transferase activity, transferring glycosyl groups	GO:0016757TIGR	2157542	transferase activity, transferring hexosyl groups	GO:0016758
Acc22184.1	2.02643	0.000327234	0.0191488	26.5769	44.8307	42.3061	142.183	164.246	156.922	Acc22184.1	LG23	17529444	17533669	-	AT3G15550.1	687	0	unknown protein; Has 25732 Blast hits to 16979 proteins in 961 species: Archae - 144; Bacteria - 1801; Metazoa - 12681; Fungi - 1868; Plants - 912; Viruses - 94; Other Eukaryotes - 8232 (source: NCBI BLink).TAIR	2090150	biological_process unknown	GO:0000004TAIR	2090150	cellular_component unknown	GO:0008372TIGR	2090150	molecular_function unknown	GO:0005554
Acc14662.1	2.02917	0.00139979	0.0628302	27.64	32.3198	20.0954	127.164	99.9756	100.026	Acc14598.1	LG13	7574099	7581607	-	AT4G00230.1	954	0	xylem serine peptidase 1TAIR	2126895	endomembrane system	GO:0012505TAIR	2126895	peptidase activity	GO:0008233TAIR	2126895	proteolysis and peptidolysis	GO:0006508TAIR	2126895	subtilase activity	GO:0004289TIGR	2126895	proteolysis and peptidolysis	GO:0006508TIGR	2126895	subtilase activity	GO:0004289
Acc28433.1	2.02927	0.0016985	0.0741702	20.1985	40.6604	25.3837	115.148	114.258	122.968	Acc28433.1	LG25	8239078	8242099	-	AT1G23000.1	131	8e-35	Heavy metal transport/detoxification superfamily proteinTAIR	2017708	cellular_component unknown	GO:0008372TAIR	2017708	copper ion binding	GO:0005507TAIR	2017708	copper ion transport	GO:0006825TAIR	2017708	metal ion binding	GO:0046872TAIR	2017708	metal ion transport	GO:0030001TIGR	2017708	metal ion binding	GO:0046872
Acc30711.1	2.03018	6.3572e-06	0.000700327	517.718	576.544	375.467	2463.17	1749.57	1791.3	Acc30711.1	LG27	2610958	2613649	+	AT1G04820.1	823	0	tubulin alpha-4 chain
Acc01648.1	2.03028	3.41106e-09	9.10127e-07	111.623	125.109	121.63	467.602	505.234	490.955	Acc01648.1	LG2	2824262	2824920	+	AT3G45930.1	162	2e-53	Histone superfamily proteinTAIR	2077126	DNA binding	GO:0003677TAIR	2077126	chromosome organization and biogenesis (sensu Eukarya)	GO:0007001TAIR	2077126	nucleosome	GO:0000786TAIR	2077126	nucleosome assembly	GO:0006334TAIR	2077126	nucleus	GO:0005634TIGR	2077126	DNA binding	GO:0003677
Acc12897.1	2.03317	0.00136148	0.0614846	45.7123	55.2565	23.2684	168.217	161.568	178.946	Acc12833.1	LG11	15157970	15161668	-	AT3G14170.1	442	1e-151	Plant protein of unknown function (DUF936)TAIR	2087461	biological_process unknown	GO:0000004TAIR	2087461	cellular_component unknown	GO:0008372TIGR	2087461	molecular_function unknown	GO:0005554
Acc12168.1	2.04228	1.75767e-05	0.00165968	59.5323	79.2357	53.9403	298.384	243.69	252.36	Acc12093.1	LG11	1803119	1809216	-	AT1G73270.1	378	1e-129	serine carboxypeptidase-like 6TAIR	2197308	endomembrane system	GO:0012505TAIR	2197308	proteolysis and peptidolysis	GO:0006508TAIR	2197308	serine carboxypeptidase activity	GO:0004185TIGR	2197308	proteolysis and peptidolysis	GO:0006508TIGR	2197308	serine carboxypeptidase activity	GO:0004185
Acc21834.1	2.04511	0.000310838	0.0183369	25.5138	38.5753	32.7872	145.187	134.788	120.215	Acc21834.1	LG29	3342242	3349128	-	AT1G18370.1	1405	0	ATP binding microtubule motor family proteinTAIR	2014068	ATP binding	GO:0005524TAIR	2014068	biological_process unknown	GO:0000004TAIR	2014068	chloroplast	GO:0009507TAIR	2014068	kinesin complex	GO:0005871TAIR	2014068	microtubule associated complex	GO:0005875TAIR	2014068	motor activity	GO:0003774
Acc02923.1	2.04513	0.000237499	0.0146339	39.3338	57.3416	59.2285	165.213	233.871	244.101	Acc02923.1	LG3	3530791	3540781	+	AT3G23670.2	1082	0	phragmoplast-associated kinesin-related protein, putative
Acc07782.1	2.04534	0.000351369	0.0202353	39.3338	57.3416	52.8826	154.199	214.233	248.689	Acc07782.1	LG7	6657921	6663735	+	AT3G51950.1	386	1e-127	Zinc finger (CCCH-type) family protein / RNA recognition motif (RRM)-containing proteinTAIR	2083739	biological_process unknown	GO:0000004TAIR	2083739	cellular_component unknown	GO:0008372TAIR	2083739	nucleic acid binding	GO:0003676TIGR	2083739	RNA binding	GO:0003723
Acc31871.1	2.04602	9.48491e-05	0.00687904	37.2077	30.2347	44.4214	151.195	149.963	160.593	Acc31871.1	LG28	6491449	6495101	-	AT2G40610.1	395	1e-141	expansin A8TAIR	2061917	endomembrane system	GO:0012505TAIR	2061917	extracellular	GO:0005576TIGR	2061917	cell wall loosening (sensu Magnoliophyta)	GO:0009828TIGR	2061917	cell wall modification during cell expansion (sensu Magnoliophyta)	GO:0009831TIGR	2061917	molecular_function unknown	GO:0005554TIGR	2061917	unidimensional cell growth	GO:0009826
Acc32814.1	2.0471	0.00244078	0.0999634	65.9107	168.897	79.3239	509.656	389.191	400.105	Acc32814.1	LG29	5177508	5182530	+	AT1G60590.1	695	0	Pectin lyase-like superfamily proteinTAIR	2036580	carbohydrate metabolism	GO:0005975TAIR	2036580	chloroplast	GO:0009507TAIR	2036580	polygalacturonase activity	GO:0004650TIGR	2036580	carbohydrate metabolism	GO:0005975TIGR	2036580	polygalacturonase activity	GO:0004650
Acc26537.1	2.06228	0.00123193	0.0567802	20.1985	23.9792	19.0377	95.1225	89.2639	79.8375	Acc26537.1	LG23	22265216	22271393	+	AT1G06660.1	233	5e-71	unknown protein; BEST Arabidopsis thaliana protein match is: unknown protein (TAIR:AT2G30820.2); Has 166 Blast hits to 144 proteins in 35 species: Archae - 0; Bacteria - 17; Metazoa - 13; Fungi - 20; Plants - 104; Viruses - 0; Other Eukaryotes - 12 (source: NCBI BLink)TAIR	2009164	biological_process unknown	GO:0000004TAIR	2009164	cellular_component unknown	GO:0008372TIGR	2009164	molecular_function unknown	GO:0005554
Acc03212.1	2.06421	4.91431e-05	0.00402599	65.9107	80.2783	119.515	328.423	367.767	414.788	Acc03212.1	LG3	6978337	6982474	-	AT4G33270.1	727	0	Transducin family protein / WD-40 repeat family proteinTIGR	2119150	heterotrimeric G-protein complex	GO:0005834TIGR	2119150	signal transducer activity	GO:0004871TIGR	2119150	signal transduction	GO:0007165
Acc29524.1	2.06672	9.56146e-06	0.00100027	83.983	77.1505	78.2663	416.537	307.96	278.972	Acc29524.1	LG26	8388438	8391870	+	AT4G32830.1	544	0	ataurora1TAIR	2134102	ATP binding	GO:0005524TAIR	2134102	cellular_component unknown	GO:0008372TAIR	2134102	protein amino acid phosphorylation	GO:0006468TAIR	2134102	protein kinase activity	GO:0004672TAIR	2134102	protein serine/threonine kinase activity	GO:0004674TAIR	2134102	protein-tyrosine kinase activity	GO:0004713TIGR	2134102	kinase activity	GO:0016301
Acc25541.1	2.06903	0.000349791	0.0202162	24.4508	27.1069	23.2684	103.133	104.439	106.45	Acc25541.1	LG23	1098398	1101554	-	AT4G03100.1	462	1e-163	Rho GTPase activating protein with PAK-box/P21-Rho-binding domainTAIR	3439908	biological_process unknown	GO:0000004TAIR	3439908	cellular_component unknown	GO:0008372TIGR	3439908	Rac GTPase activator activity	GO:0030675
Acc16946.1	2.07008	9.35638e-05	0.00681984	30.8292	37.5327	30.6719	150.193	135.681	130.309	Acc16946.1	LG22	14038506	14048800	+	AT2G36200.2	631	0	P-loop containing nucleoside triphosphate hydrolases superfamily protein
Acc23290.1	2.07037	0.00113964	0.0534609	22.3246	17.7238	29.6143	106.137	92.8344	93.6026	Acc23290.1	LG20	16230402	16235843	-	AT5G56580.1	565	0	MAP kinase kinase 6TAIR	3441277	endomembrane system	GO:0012505TAIR	3441277	protein amino acid phosphorylation	GO:0006468TIGR	3441277	kinase activity	GO:0016301
Acc25254.1	2.07199	0.000497545	0.0273537	22.3246	33.3624	33.8449	146.188	117.828	112.874	Acc25254.1	LG22	16733255	16740874	-	AT5G44560.1	248	3e-84	SNF7 family proteinTAIR	2163395	biological_process unknown	GO:0000004TAIR	2163395	cellular_component unknown	GO:0008372TIGR	2163395	molecular_function unknown	GO:0005554
Acc09296.1	2.07254	6.4616e-05	0.00502467	66.9738	104.257	57.1132	318.41	287.43	355.139	Acc09296.1	LG8	19301151	19309230	+	AT3G23890.2	1743	0	topoisomerase II
Acc02263.1	2.07416	0.00095729	0.0466822	27.64	42.7456	27.499	172.222	124.969	115.627	Acc02263.1	LG2	11146433	11152931	-	AT1G67780.1	206	2e-60	Zinc-finger domain of monoamine-oxidase A repressor R1 proteinTAIR	2008519	biological_process unknown	GO:0000004TAIR	2008519	cellular_component unknown	GO:0008372TIGR	2008519	molecular_function unknown	GO:0005554
Acc03552.1	2.07493	0.00157903	0.0694749	96.7399	98.002	205.185	396.511	669.479	618.511	Acc03552.1	LG3	9417047	9418693	+	AT5G51550.1	521	0	EXORDIUM like 3TAIR	2153086	biological_process unknown	GO:0000004TAIR	2153086	endomembrane system	GO:0012505TIGR	2153086	molecular_function unknown	GO:0005554
Acc14536.1	2.07631	1.19673e-05	0.00119194	91.4246	138.662	118.457	605.78	436.5	428.553	Acc14516.1	LG13	6175007	6175842	+	AT2G12462.1	138	9e-40	BEST Arabidopsis thaliana protein match is: Sterile alpha motif (SAM) domain-containing protein (TAIR:AT1G15760.1); Has 35333 Blast hits to 34131 proteins in 2444 species: Archae - 798; Bacteria - 22429; Metazoa - 974; Fungi - 991; Plants - 531; Viruses - 0; Other Eukaryotes - 9610 (source: NCBI BLink).
Acc04491.1	2.07641	0.000289434	0.0172492	23.3877	32.3198	41.2485	139.179	127.647	142.239	Acc04491.1	LG4	658167	661832	+	AT1G76310.1	525	0	CYCLIN B2;4TAIR	3687660	cellular_component unknown	GO:0008372TIGR	3687660	cyclin-dependent protein kinase regulator activity	GO:0016538TIGR	3687660	regulation of cell cycle	GO:0000074
Acc05191.1	2.07899	0.000101616	0.00726118	129.695	242.92	164.994	954.229	672.157	646.041	Acc05191.1	LG5	233680	237176	+	AT4G36220.1	711	0	ferulic acid 5-hydroxylase 1TIGR	2122193	endoplasmic reticulum	GO:0005783TIGR	2122193	ferulate 5-hydroxylase activity	GO:0046424TIGR	2122193	lignin biosynthesis	GO:0009809TIGR	2122193	phenylpropanoid biosynthesis	GO:0009699
Acc03176.1	2.08137	0.000300951	0.0177897	248.76	382.625	505.558	1118.44	1793.31	1899.58	Acc03176.1	LG3	6574246	6580542	-	AT2G36880.1	657	0	methionine adenosyltransferase 3TAIR	2058010	ATP binding	GO:0005524TAIR	2058010	cellular_component unknown	GO:0008372TAIR	2058010	methionine adenosyltransferase activity	GO:0004478TAIR	2058010	one-carbon compound metabolism	GO:0006730TIGR	2058010	S-adenosylmethionine biosynthesis	GO:0006556TIGR	2058010	methionine adenosyltransferase activity	GO:0004478
Acc01453.1	2.08263	6.33072e-05	0.00494498	37.2077	41.703	30.6719	171.221	141.93	151.416	Acc01453.1	LG2	984746	990889	-	AT5G51600.1	762	0	Microtubule associated protein (MAP65/ASE1) family proteinTAIR	2153151	cellular_component unknown	GO:0008372TIGR	2153151	molecular_function unknown	GO:0005554
Acc06251.1	2.08921	0.00103745	0.0496736	43.5861	59.4268	28.5566	234.302	149.071	177.111	Acc06251.1	LG6	2127430	2132205	+	AT5G62890.2	910	0	Xanthine/uracil permease family proteinTAIR	1005715904	membrane	GO:0016020TAIR	1005715904	transport	GO:0006810
Acc07303.1	2.09136	0.000325664	0.0190953	68.0369	157.429	96.2464	524.676	423.111	423.965	Acc07303.1	LG7	829735	836916	+	AT2G16440.1	1132	0	Minichromosome maintenance (MCM2/3/5) family proteinTAIR	2042673	ATP binding	GO:0005524TAIR	2042673	DNA binding	GO:0003677TAIR	2042673	DNA replication initiation	GO:0006270TAIR	2042673	DNA-dependent ATPase activity	GO:0008094TAIR	2042673	cellular_component unknown	GO:0008372TAIR	2042673	regulation of transcription, DNA-dependent	GO:0006355TAIR	2042673	two-component signal transduction system (phosphorelay)	GO:0000160TIGR	2042673	ATP binding	GO:0005524TIGR	2042673	DNA binding	GO:0003677TIGR	2042673	DNA replication initiation	GO:0006270TIGR	2042673
Acc04854.1	2.09648	0.000501509	0.0275196	36.1446	76.108	38.0755	216.279	214.233	212.9	Acc04854.1	LG4	5533040	5545363	-	AT5G60930.1	1377	0	P-loop containing nucleoside triphosphate hydrolases superfamily proteinTAIR	2173536	ATP binding	GO:0005524TAIR	2173536	biological_process unknown	GO:0000004TAIR	2173536	microtubule associated complex	GO:0005875TAIR	2173536	motor activity	GO:0003774
Acc21961.1	2.1	0.0001087	0.00761766	28.7031	34.405	46.5367	168.217	161.568	140.404	Acc21961.1	LG23	15146624	15150963	+	AT5G62550.1	202	2e-60	unknown protein; FUNCTIONS IN: molecular_function unknown; INVOLVED IN: biological_process unknown; LOCATED IN: plasma membrane; EXPRESSED IN: 17 plant structures; EXPRESSED DURING: 9 growth stages; Has 14949 Blast hits to 9947 proteins in 971 species: Archae - 43; Bacteria - 3248; Metazoa - 4424; Fungi - 1542; Plants - 562; Viruses - 55; Other Eukaryotes - 5075 (source: NCBI BLink).TAIR	2154113	biological_process unknown	GO:0000004TAIR	2154113	chloroplast	GO:0009507TIGR	2154113	molecular_function unknown	GO:0005554
Acc18570.1	2.10293	8.55238e-06	0.000901192	518.781	834.06	443.156	2783.59	2452.97	2479.55	Acc18570.1	LG16	14187931	14190025	-	AT1G18250.1	388	1e-138	Pathogenesis-related thaumatin superfamily proteinTAIR	2194343	endomembrane system	GO:0012505TIGR	2194343	molecular_function unknown	GO:0005554TIGR	2194343	response to pathogen	GO:0042828
Acc22969.1	2.10478	3.32473e-05	0.002895	52.0907	32.3198	39.1331	176.227	174.065	180.781	Acc22969.1	LG20	10181784	10183726	+	AT3G52500.1	499	1e-175	Eukaryotic aspartyl protease family proteinTAIR	2079918	aspartic-type endopeptidase activity	GO:0004190TAIR	2079918	endomembrane system	GO:0012505TAIR	2079918	pepsin A activity	GO:0004194TAIR	2079918	proteolysis and peptidolysis	GO:0006508
Acc07824.1	2.10835	0.00175995	0.076395	14.8831	35.4475	24.326	113.146	99.0829	110.121	Acc07824.1	LG7	7372640	7378983	+	AT5G27550.1	778	0	P-loop containing nucleoside triphosphate hydrolases superfamily proteinTAIR	3440339	biological_process unknown	GO:0000004TAIR	3440339	kinesin complex	GO:0005871TAIR	3440339	microtubule associated complex	GO:0005875TAIR	3440339	molecular_function unknown	GO:0005554
Acc18674.1	2.11192	4.95671e-05	0.00404081	27.64	36.4901	34.9025	132.17	149.071	146.828	Acc18674.1	LG16	19026513	19036835	-	AT3G42660.1	1050	0	transducin family protein / WD-40 repeat family proteinTAIR	2096488	biological_process unknown	GO:0000004TAIR	2096488	cellular_component unknown	GO:0008372TIGR	2096488	nucleotide binding	GO:0000166
Acc30986.1	2.11399	0.000871486	0.0432516	23.3877	30.2347	22.2107	136.175	102.653	89.9319	Acc30986.1	LG27	6446879	6450699	+	AT5G67270.1	381	1e-133	end binding protein 1CTIGR	3440651	microtubule binding	GO:0008017
Acc14334.1	2.11403	0.000146273	0.00991622	25.5138	45.8733	34.9025	145.187	147.285	167.934	Acc14305.1	LG13	3603508	3607195	+	AT5G13100.1	451	1e-160	unknown protein; Has 1807 Blast hits to 1807 proteins in 277 species: Archae - 0; Bacteria - 0; Metazoa - 736; Fungi - 347; Plants - 385; Viruses - 0; Other Eukaryotes - 339 (source: NCBI BLink).TAIR	2179881	biological_process unknown	GO:0000004TAIR	2179881	cellular_component unknown	GO:0008372TIGR	2179881	molecular_function unknown	GO:0005554
Acc09234.1	2.1167	1.64759e-05	0.00157622	500.709	845.528	695.935	2136.75	3437.55	3282.51	Acc09234.1	LG8	16562801	16566309	-	AT5G07030.1	526	0	Eukaryotic aspartyl protease family proteinTAIR	2169368	endomembrane system	GO:0012505TAIR	2169368	pepsin A activity	GO:0004194TAIR	2169368	proteolysis and peptidolysis	GO:0006508
Acc09487.1	2.1177	3.59425e-05	0.00306544	35.0815	47.9584	51.825	226.291	169.601	189.958	Acc09487.1	LG8	25875397	25881357	-	AT5G27550.1	822	0	P-loop containing nucleoside triphosphate hydrolases superfamily proteinTAIR	3440339	biological_process unknown	GO:0000004TAIR	3440339	kinesin complex	GO:0005871TAIR	3440339	microtubule associated complex	GO:0005875TAIR	3440339	molecular_function unknown	GO:0005554
Acc19327.1	2.12211	5.96156e-05	0.00471141	43.5861	36.4901	34.9025	135.174	175.85	189.041	Acc19327.1	LG17	9616605	9618136	-	AT5G55730.1	432	1e-150	FASCICLIN-like arabinogalactan 1TAIR	2162196	cell adhesion	GO:0007155TAIR	2162196	endomembrane system	GO:0012505TIGR	2162196	molecular_function unknown	GO:0005554
Acc29055.1	2.12997	5.88049e-05	0.00466001	28.7031	30.2347	37.0178	138.178	126.755	155.087	Acc29055.1	LG25	16736783	16741721	+	AT2G24490.1	225	6e-73	replicon protein A2TAIR	2061071	chloroplast	GO:0009507TAIR	2061071	nucleic acid binding	GO:0003676TIGR	2061071	DNA replication	GO:0006260
Acc20441.1	2.13052	8.19153e-05	0.00606194	30.8292	30.2347	28.5566	114.147	131.218	146.828	Acc20441.1	LG18	13927300	13950414	+	AT5G16690.1	671	0	origin recognition complex subunit 3TAIR	3441937	biological_process unknown	GO:0000004TAIR	3441937	chloroplast	GO:0009507TIGR	3441937	molecular_function unknown	GO:0005554
Acc32213.1	2.13211	0.000810437	0.0408491	37.2077	93.8317	81.4393	379.489	290.108	262.454	Acc32213.1	LG28	11443516	11449051	+	AT2G28315.1	379	1e-133	Nucleotide/sugar transporter family proteinTAIR	504953812	ATP binding	GO:0005524TAIR	504953812	ATP-binding cassette (ABC) transporter activity	GO:0004009TAIR	504953812	endomembrane system	GO:0012505TAIR	504953812	integral to membrane	GO:0016021TAIR	504953812	membrane	GO:0016020TAIR	504953812	nucleotide-sugar transport	GO:0015780TAIR	504953812	nucleotide-sugar transporter activity	GO:0005338TAIR	504953812	transport	GO:0006810TAIR	504953812	transporter activity	GO:0005215
Acc23838.1	2.13659	0.000231236	0.0143391	42.5231	67.7674	30.6719	189.244	211.555	219.324	Acc23838.1	LG21	5687990	5692593	+	AT4G37750.1	368	1e-120	Integrase-type DNA-binding superfamily proteinTAIR	2137558	transcription factor activity	GO:0003700TIGR	2137558	DNA binding	GO:0003677TIGR	2137558	gametogenesis	GO:0007276TIGR	2137558	nucleus	GO:0005634TIGR	2137558	organogenesis	GO:0009887TIGR	2137558	regulation of transcription, DNA-dependent	GO:0006355TIGR	2137558	transcription factor activity	GO:0003700
Acc15260.1	2.13748	9.44026e-07	0.00013222	227.498	402.434	355.371	1304.68	1512.13	1518.75	Acc15260.1	LG13	18835193	18837733	+	AT4G02290.1	797	0	glycosyl hydrolase 9B13TAIR	2137823	carbohydrate metabolism	GO:0005975TAIR	2137823	endomembrane system	GO:0012505TAIR	2137823	hydrolase activity, hydrolyzing O-glycosyl compounds	GO:0004553TIGR	2137823	hydrolase activity, hydrolyzing O-glycosyl compounds	GO:0004553
Acc20394.1	2.14134	5.23867e-05	0.00420225	28.7031	26.0644	29.6143	126.163	126.755	119.297	Acc20394.1	LG18	13378353	13381615	+	AT5G17160.1	127	1e-30	unknown protein; BEST Arabidopsis thaliana protein match is: unknown protein (TAIR:AT3G03130.1); Has 14330 Blast hits to 10381 proteins in 896 species: Archae - 94; Bacteria - 2881; Metazoa - 4019; Fungi - 1576; Plants - 515; Viruses - 110; Other Eukaryotes - 5135 (source: NCBI BLink).TAIR	2148175	biological_process unknown	GO:0000004TAIR	2148175	cellular_component unknown	GO:0008372TIGR	2148175	molecular_function unknown	GO:0005554
Acc22412.1	2.14156	0.00025699	0.0157017	24.4508	37.5327	21.1531	119.153	124.969	122.968	Acc22412.1	LG20	472805	474110	+	AT5G10750.1	380	1e-133	Protein of unknown function (DUF1336)TAIR	3443170	biological_process unknown	GO:0000004TAIR	3443170	chloroplast	GO:0009507TIGR	3443170	molecular_function unknown	GO:0005554
Acc02956.1	2.14367	0.000803857	0.0408003	40.3969	69.8525	33.8449	154.199	233.871	248.689	Acc02956.1	LG3	3964750	3967298	-	AT3G54040.1	196	2e-64	PAR1 proteinTAIR	2084494	biological_process unknown	GO:0000004TAIR	2084494	endomembrane system	GO:0012505TIGR	2084494	molecular_function unknown	GO:0005554
Acc31781.1	2.1463	2.04227e-08	4.39966e-06	75.4784	91.7466	80.3816	401.517	338.31	356.975	Acc31781.1	LG28	4673229	4676784	-	AT5G23860.1	747	0	tubulin beta 8
Acc25885.1	2.14669	3.91113e-11	1.57983e-08	959.958	896.614	840.834	4729.09	3748.19	3467.88	Acc25885.1	LG23	4733750	4734487	-	AT5G59910.1	177	5e-58	Histone superfamily proteinTAIR	2168092	DNA binding	GO:0003677TAIR	2168092	chromosome organization and biogenesis (sensu Eukarya)	GO:0007001TAIR	2168092	nucleosome	GO:0000786TAIR	2168092	nucleosome assembly	GO:0006334TAIR	2168092	nucleus	GO:0005634TIGR	2168092	DNA binding	GO:0003677
Acc06479.1	2.15701	4.53872e-05	0.00374999	49.9646	107.385	83.5546	389.502	324.028	361.563	Acc06479.1	LG6	9011559	9020780	+	AT5G46280.1	1039	0	Minichromosome maintenance (MCM2/3/5) family proteinTAIR	2170417	ATP binding	GO:0005524TAIR	2170417	DNA binding	GO:0003677TAIR	2170417	DNA replication initiation	GO:0006270TAIR	2170417	DNA-dependent ATPase activity	GO:0008094TAIR	2170417	cellular_component unknown	GO:0008372TIGR	2170417	ATP binding	GO:0005524TIGR	2170417	DNA binding	GO:0003677TIGR	2170417	DNA replication initiation	GO:0006270TIGR	2170417	DNA-dependent ATPase activity	GO:0008094
Acc12296.1	2.15753	9.91738e-05	0.00713929	44.6492	86.5337	44.4214	277.357	255.295	251.442	Acc12168.1	LG11	3011998	3013082	-	AT1G35230.1	31	0.12	arabinogalactan protein 5TAIR	2206706	G-protein coupled receptor protein signaling pathway	GO:0007186TAIR	2206706	endomembrane system	GO:0012505TAIR	2206706	integral to membrane	GO:0016021TIGR	2206706	molecular_function unknown	GO:0005554
Acc14490.1	2.15895	1.4898e-07	2.62593e-05	799.433	726.675	1101.02	3152.06	4373.93	4205.69	Acc14431.1	LG13	5010219	5017329	-	AT2G26650.1	1224	0	K+ transporter 1TIGR	2043838	cyclic nucleotide binding	GO:0030551TIGR	2043838	inward rectifier potassium channel activity	GO:0005242TIGR	2043838	plasma membrane	GO:0005886TIGR	2043838	potassium ion transport	GO:0006813
Acc21660.1	2.1624	9.41218e-05	0.00684336	51.0277	63.5971	49.7097	330.426	216.019	189.958	Acc21660.1	LG23	12899554	12908613	-	AT4G21270.1	738	0	kinesin 1
Acc30175.1	2.16413	9.584e-08	1.7805e-05	207.3	282.538	266.528	1394.8	1003.33	992.922	Acc30175.1	LG26	16638518	16639742	+	AT5G03170.1	214	8e-70	FASCICLIN-like arabinogalactan-protein 11TAIR	2143442	biological_process unknown	GO:0000004TAIR	2143442	endomembrane system	GO:0012505TIGR	2143442	molecular_function unknown	GO:0005554
Acc03570.1	2.16538	0.000917901	0.0450934	15.9461	30.2347	29.6143	95.1225	137.466	107.368	Acc03570.1	LG3	9680720	9683540	-	AT5G07670.1	506	1e-177	RNI-like superfamily proteinTAIR	2160313	DNA binding	GO:0003677TAIR	2160313	biological_process unknown	GO:0000004TAIR	2160313	nucleus	GO:0005634
Acc07822.1	2.16542	5.52793e-05	0.00441673	60.5954	42.7456	72.978	324.418	209.77	256.948	Acc07822.1	LG7	7342791	7344006	-	AT1G09070.1	135	1e-37	soybean gene regulated by cold-2TAIR	2036003	G-protein coupled receptor protein signaling pathway	GO:0007186TAIR	2036003	integral to membrane	GO:0016021TAIR	2036003	rhodopsin-like receptor activity	GO:0001584
Acc15920.1	2.16676	0.000237212	0.0146339	17.0092	27.1069	27.499	109.141	108.009	104.615	Acc15920.1	LG14	8545578	8548243	+	AT1G30690.1	393	1e-134	Sec14p-like phosphatidylinositol transfer family proteinTAIR	2204593	intracellular	GO:0005622TAIR	2204593	transport	GO:0006810TAIR	2204593	transporter activity	GO:0005215TIGR	2204593	transport	GO:0006810TIGR	2204593	transporter activity	GO:0005215
Acc25081.1	2.17253	0.001919	0.0819534	14.8831	34.405	17.9801	102.132	113.365	88.0966	Acc25081.1	LG22	14543177	14544815	+	AT1G11112.1	49	2e-09	unknown protein; FUNCTIONS IN: molecular_function unknown; INVOLVED IN: biological_process unknown; LOCATED IN: cellular_component unknown; Has 30201 Blast hits to 17322 proteins in 780 species: Archae - 12; Bacteria - 1396; Metazoa - 17338; Fungi - 3422; Plants - 5037; Viruses - 0; Other Eukaryotes - 2996 (source: NCBI BLink).
Acc04494.1	2.17299	2.12401e-05	0.00194866	29.7661	39.6178	28.5566	153.197	139.252	149.581	Acc04494.1	LG4	682475	683692	-	AT5G42330.1	115	4e-32	unknown protein; Has 35333 Blast hits to 34131 proteins in 2444 species: Archae - 798; Bacteria - 22429; Metazoa - 974; Fungi - 991; Plants - 531; Viruses - 0; Other Eukaryotes - 9610 (source: NCBI BLink).TAIR	3440909	biological_process unknown	GO:0000004TAIR	3440909	cellular_component unknown	GO:0008372TIGR	3440909	molecular_function unknown	GO:0005554
Acc25707.1	2.17445	0.000261071	0.015914	18.0723	25.0218	22.2107	105.135	99.9756	89.9319	Acc25707.1	LG23	3029648	3032013	-	AT3G07320.1	612	0	O-Glycosyl hydrolases family 17 proteinTAIR	2098584	ATP binding	GO:0005524TAIR	2098584	carbohydrate metabolism	GO:0005975TAIR	2098584	endomembrane system	GO:0012505TAIR	2098584	hydrolase activity, hydrolyzing O-glycosyl compounds	GO:0004553TIGR	2098584	hydrolase activity, hydrolyzing O-glycosyl compounds	GO:0004553
Acc04967.1	2.17547	9.21476e-13	4.63878e-10	873.849	700.61	918.042	3455.45	3794.61	4008.39	Acc04967.1	LG4	7490877	7493833	-	AT1G71695.1	436	1e-154	Peroxidase superfamily proteinTAIR	3689859	biological_process unknown	GO:0000004TAIR	3689859	endomembrane system	GO:0012505TIGR	3689859	peroxidase activity	GO:0004601
Acc00288.1	2.1762	7.93145e-06	0.000848053	34.0184	47.9584	40.1908	200.258	162.46	189.958	Acc00288.1	LG1	4178321	4179431	-	AT2G43290.1	240	1e-80	Calcium-binding EF-hand family proteinTAIR	3436801	endomembrane system	GO:0012505TIGR	3436801	calcium ion binding	GO:0005509
Acc08718.1	2.17824	0.00143434	0.0641769	15.9461	13.5535	28.5566	87.1122	90.1565	85.3435	Acc08718.1	LG8	5604404	5605952	+	AT5G01750.2	147	8e-46	Protein of unknown function (DUF567)
Acc03563.1	2.18092	0.000536385	0.0292129	54.2169	23.9792	29.6143	172.222	138.359	178.028	Acc03563.1	LG3	9550243	9554682	-	AT5G62390.1	282	1e-90	BCL-2-associated athanogene 7TAIR	2167942	biological_process unknown	GO:0000004TAIR	2167942	cellular_component unknown	GO:0008372TIGR	2167942	calmodulin binding	GO:0005516
Acc00680.1	2.18159	1.38295e-06	0.000181172	55.28	89.6614	60.2862	291.375	312.424	327.609	Acc00680.1	LG1	10617877	10622876	+	AT4G18490.1	34	0.36	unknown protein; Has 30201 Blast hits to 17322 proteins in 780 species: Archae - 12; Bacteria - 1396; Metazoa - 17338; Fungi - 3422; Plants - 5037; Viruses - 0; Other Eukaryotes - 2996 (source: NCBI BLink).TAIR	2124557	biological_process unknown	GO:0000004TAIR	2124557	chloroplast	GO:0009507TIGR	2124557	molecular_function unknown	GO:0005554
Acc00053.1	2.18349	0.00186736	0.0801008	17.0092	40.6604	17.9801	106.137	125.862	111.956	Acc00053.1	LG11	9060525	9065889	-	AT3G51740.1	795	0	inflorescence meristem receptor-like kinase 2TAIR	2098266	kinase activity	GO:0016301TAIR	2098266	protein amino acid phosphorylation	GO:0006468TAIR	2098266	proteolysis and peptidolysis	GO:0006508TIGR	2098266	ATP binding	GO:0005524TIGR	2098266	protein amino acid phosphorylation	GO:0006468TIGR	2098266	protein serine/threonine kinase activity	GO:0004674TIGR	2098266	transmembrane receptor protein tyrosine kinase signaling pathway	GO:0007169
Acc15896.1	2.18384	0.000154389	0.0103459	22.3246	34.405	30.6719	108.139	136.574	152.334	Acc15896.1	LG14	7734922	7737266	+	AT1G32540.2	211	3e-71	lsd one like 1TAIR	1005715082	chloroplast	GO:0009507
Acc33021.1	2.18651	2.04311e-09	5.76892e-07	341.247	529.628	439.983	2150.77	1939.7	1877.56	Acc33021.1	LG29	9219806	9228163	+	AT1G27150.1	578	0	Tetratricopeptide repeat (TPR)-like superfamily proteinTAIR	2205808	biological_process unknown	GO:0000004TAIR	2205808	cellular_component unknown	GO:0008372TIGR	2205808	molecular_function unknown	GO:0005554
Acc27142.1	2.18761	3.49412e-05	0.0030065	34.0184	38.5753	23.2684	147.19	140.144	149.581	Acc27142.1	LG24	1211800	1217364	+	AT5G26910.1	342	1e-103	unknown protein; BEST Arabidopsis thaliana protein match is: unknown protein (TAIR:AT3G58650.1); Has 1322 Blast hits to 684 proteins in 162 species: Archae - 4; Bacteria - 497; Metazoa - 157; Fungi - 101; Plants - 155; Viruses - 0; Other Eukaryotes - 408 (source: NCBI BLink).TAIR	2148532	biological_process unknown	GO:0000004TAIR	2148532	mitochondrion	GO:0005739TIGR	2148532	molecular_function unknown	GO:0005554
Acc10414.1	2.18847	0.000264345	0.0160165	44.6492	81.3208	45.4791	338.436	239.227	204.641	Acc10414.1	LG9	8749654	8751233	-	AT5G66320.1	230	3e-73	GATA transcription factor 5TAIR	2155055	nucleus	GO:0005634TAIR	2155055	regulation of transcription, DNA-dependent	GO:0006355TAIR	2155055	transcription factor activity	GO:0003700TIGR	2155055	transcription factor activity	GO:0003700
Acc09330.1	2.19049	0.000808282	0.0408491	32.9554	75.0654	72.978	190.245	330.276	305.585	Acc09330.1	LG8	19970436	19972646	-	AT3G04720.1	271	2e-93	pathogenesis-related 4TAIR	2084917	endomembrane system	GO:0012505
Acc32275.1	2.19784	1.5328e-05	0.00148101	224.309	140.748	149.129	1038.34	706.077	614.841	Acc32275.1	LG28	12181238	12182645	+	AT3G45930.1	162	2e-53	Histone superfamily proteinTAIR	2077126	DNA binding	GO:0003677TAIR	2077126	chromosome organization and biogenesis (sensu Eukarya)	GO:0007001TAIR	2077126	nucleosome	GO:0000786TAIR	2077126	nucleosome assembly	GO:0006334TAIR	2077126	nucleus	GO:0005634TIGR	2077126	DNA binding	GO:0003677
Acc24852.1	2.20079	0.000543476	0.029379	21.2615	21.8941	26.4413	79.1019	130.325	110.121	Acc24852.1	LG22	9950056	9952763	-	AT2G37460.1	402	1e-139	nodulin MtN21 /EamA-like transporter family proteinTAIR	2049846	biological_process unknown	GO:0000004TAIR	2049846	integral to membrane	GO:0016021TAIR	2049846	membrane	GO:0016020TIGR	2049846	membrane	GO:0016020TIGR	2049846	molecular_function unknown	GO:0005554
Acc06227.1	2.20352	2.61841e-07	4.30233e-05	46.7754	44.8307	43.3638	218.281	205.307	198.217	Acc06227.1	LG6	1733190	1735740	+	AT1G23790.1	535	0	Plant protein of unknown function (DUF936)TAIR	2034849	membrane	GO:0016020TAIR	2034849	metallopeptidase activity	GO:0008237TAIR	2034849	mitochondrial inner membrane	GO:0005743TAIR	2034849	protein translocase activity	GO:0015450TAIR	2034849	proteolysis and peptidolysis	GO:0006508TAIR	2034849	transport	GO:0006810TAIR	2034849	transporter activity	GO:0005215TAIR	2034849	zinc ion binding	GO:0008270
Acc09317.1	2.20589	0.00082866	0.0414801	24.4508	41.703	38.0755	102.132	180.313	198.217	Acc09317.1	LG8	19713240	19714557	-	AT3G20820.1	488	1e-174	Leucine-rich repeat (LRR) family proteinTAIR	2091870	endomembrane system	GO:0012505TIGR	2091870	defense response	GO:0006952TIGR	2091870	protein binding	GO:0005515TIGR	2091870	signal transduction	GO:0007165
Acc18966.1	2.22139	0.000342307	0.0199106	28.7031	54.2139	25.3837	151.195	200.844	153.251	Acc18966.1	LG17	1864205	1870528	+	AT1G03780.3	784	0	targeting protein for XKLP2
Acc30273.1	2.22148	4.26666e-10	1.41008e-07	195.606	181.408	185.089	1049.35	823.013	749.738	Acc30273.1	LG26	17646136	17649070	-	AT2G39700.1	469	1e-170	expansin A4TAIR	2043239	endomembrane system	GO:0012505TAIR	2043239	extracellular	GO:0005576TIGR	2043239	cell wall loosening (sensu Magnoliophyta)	GO:0009828TIGR	2043239	cell wall modification during cell expansion (sensu Magnoliophyta)	GO:0009831TIGR	2043239	molecular_function unknown	GO:0005554TIGR	2043239	unidimensional cell growth	GO:0009826
Acc24432.1	2.22957	0.000214124	0.0134479	28.7031	35.4475	17.9801	151.195	114.258	120.215	Acc24432.1	LG21	16426487	16428777	-	AT3G51280.1	543	0	Tetratricopeptide repeat (TPR)-like superfamily proteinTAIR	2080857	ribonuclease P activity	GO:0004526TAIR	2080857	tRNA processing	GO:0008033TIGR	2080857	cellular_component unknown	GO:0008372
Acc23737.1	2.2346	6.34177e-08	1.22959e-05	56.343	89.6614	78.2663	368.475	349.914	337.703	Acc23737.1	LG21	3415674	3419784	-	AT4G33400.1	840	0	Vacuolar import/degradation, Vid27-related proteinTAIR	2119220	N-terminal protein myristoylation	GO:0006499TAIR	2119220	cellular_component unknown	GO:0008372TIGR	2119220	molecular_function unknown	GO:0005554
Acc04255.1	2.23486	0.000145588	0.00991481	26.5769	41.703	23.2684	117.151	165.138	148.663	Acc04255.1	LG3	20044652	20045476	-	AT2G32030.1	219	2e-73	Acyl-CoA N-acyltransferases (NAT) superfamily proteinTAIR	2045476	N-acetyltransferase activity	GO:0008080TAIR	2045476	cellular_component unknown	GO:0008372TIGR	2045476	N-acetyltransferase activity	GO:0008080TIGR	2045476	metabolism	GO:0008152
Acc08273.1	2.23606	1.61429e-05	0.00154945	40.3969	45.8733	67.6898	293.378	226.73	205.559	Acc08273.1	LG7	18736522	18745461	-	AT1G67320.2	635	0	DNA primase, large subunit family
Acc29660.1	2.23648	2.8589e-05	0.00254267	26.5769	35.4475	24.326	152.196	127.647	127.556	Acc29660.1	LG26	10013057	10016105	+	AT5G26660.1	231	1e-72	myb domain protein 86TAIR	1005713755	nucleus	GO:0005634TAIR	1005713755	response to UV	GO:0009411TAIR	1005713755	transcriptional repressor activity	GO:0016564TIGR	1005713755	transcriptional repressor activity	GO:0016564
Acc26882.1	2.23961	9.78291e-07	0.000135484	92.4876	132.407	78.2663	560.722	455.246	416.623	Acc26882.1	LG23	26085009	26086054	+	AT5G15350.1	96	2e-25	early nodulin-like protein 17TAIR	2150950	copper ion binding	GO:0005507TAIR	2150950	electron transport	GO:0006118TAIR	2150950	electron transporter activity	GO:0005489TAIR	2150950	endomembrane system	GO:0012505TIGR	2150950	copper ion binding	GO:0005507TIGR	2150950	electron transport	GO:0006118TIGR	2150950	electron transporter activity	GO:0005489
Acc03857.1	2.24012	0.00151038	0.0669611	19.1354	13.5535	10.5765	64.0825	74.9817	65.1547	Acc03857.1	LG3	14365656	14372859	+	AT5G14230.1	948	0	CONTAINS InterPro DOMAIN/s: Ankyrin repeat-containing domain (InterPro:IPR020683), Ankyrin repeat (InterPro:IPR002110); BEST Arabidopsis thaliana protein match is: XB3 ortholog 2 in Arabidopsis thaliana (TAIR:AT5G57740.1); Has 66374 Blast hits to 25358 proteins in 1201 species: Archae - 121; Bacteria - 8133; Metazoa - 29530; Fungi - 5885; Plants - 3349; Viruses - 785; Other Eukaryotes - 18571 (so…	2145612	ATP binding	GO:0005524TAIR	2145612	biological_process unknown	GO:0000004TAIR	2145612	cellular_component unknown	GO:0008372TIGR	2145612	protein binding	GO:0005515
Acc02975.1	2.24163	0.000214183	0.0134479	356.131	539.011	768.913	1582.04	3092.1	3195.34	Acc02975.1	LG3	4209487	4213364	+	AT2G38080.1	927	0	Laccase/Diphenol oxidase family proteinTAIR	3697543	endomembrane system	GO:0012505TIGR	3697543	copper ion binding	GO:0005507TIGR	3697543	laccase activity	GO:0008471TIGR	3697543	lignin biosynthesis	GO:0009809
Acc08706.1	2.24411	3.85561e-07	5.9645e-05	44.6492	69.8525	70.8627	270.348	312.424	295.491	Acc08706.1	LG8	5463972	5467383	-	AT3G51740.1	828	0	inflorescence meristem receptor-like kinase 2TAIR	2098266	kinase activity	GO:0016301TAIR	2098266	protein amino acid phosphorylation	GO:0006468TAIR	2098266	proteolysis and peptidolysis	GO:0006508TIGR	2098266	ATP binding	GO:0005524TIGR	2098266	protein amino acid phosphorylation	GO:0006468TIGR	2098266	protein serine/threonine kinase activity	GO:0004674TIGR	2098266	transmembrane receptor protein tyrosine kinase signaling pathway	GO:0007169
Acc00346.1	2.24864	0.0011531	0.0538294	15.9461	28.1495	11.6342	83.107	87.4786	94.5203	Acc00346.1	LG1	1834896	1843864	+	AT3G59670.1	294	4e-94	unknown protein; BEST Arabidopsis thaliana protein match is: unknown protein (TAIR:AT4G37440.2); Has 77 Blast hits to 77 proteins in 14 species: Archae - 0; Bacteria - 0; Metazoa - 0; Fungi - 0; Plants - 73; Viruses - 0; Other Eukaryotes - 4 (source: NCBI BLink).TAIR	2097447	biological_process unknown	GO:0000004TAIR	2097447	cellular_component unknown	GO:0008372TIGR	2097447	molecular_function unknown	GO:0005554
Acc13107.1	2.25325	0.000466103	0.0259191	19.1354	20.8515	14.8071	70.0903	95.5124	95.4379	Acc13005.1	LG12	1283697	1290167	-	AT4G26140.1	1137	0	beta-galactosidase 12TAIR	2120829	beta-galactosidase activity	GO:0004565TAIR	2120829	beta-galactosidase complex	GO:0009341TAIR	2120829	carbohydrate metabolism	GO:0005975TAIR	2120829	endomembrane system	GO:0012505TAIR	2120829	lactose catabolism	GO:0005990TAIR	2120829	lactose catabolism via UDP-galactose	GO:0019515TAIR	2120829	lactose catabolism, using glucoside 3-dehydrogenase	GO:0019513TIGR	2120829	beta-galactosidase activity	GO:0004565
Acc32768.1	2.25451	0.000876467	0.0434247	19.1354	13.5535	13.7495	85.1096	72.3037	64.2371	Acc32768.1	LG29	4512472	4515224	+	AT3G25980.1	355	1e-126	DNA-binding HORMA family proteinTAIR	2092124	endomembrane system	GO:0012505TIGR	2092124	DNA binding	GO:0003677TIGR	2092124	mitotic spindle checkpoint	GO:0007094
Acc16019.1	2.2607	1.93903e-06	0.000243072	61.6584	74.0228	47.5944	234.302	307.068	336.786	Acc16019.1	LG14	10677493	10679305	-	AT1G08500.1	87	5e-21	early nodulin-like protein 18TAIR	2201800	copper ion binding	GO:0005507TAIR	2201800	electron transport	GO:0006118TAIR	2201800	electron transporter activity	GO:0005489TAIR	2201800	endomembrane system	GO:0012505TIGR	2201800	copper ion binding	GO:0005507TIGR	2201800	electron transport	GO:0006118TIGR	2201800	electron transporter activity	GO:0005489
Acc24263.1	2.26399	0.000165436	0.0109102	20.1985	25.0218	24.326	139.179	103.546	91.7673	Acc24263.1	LG21	13398328	13398999	+	AT4G24275.1	50	4e-08	Identified as a screen for stress-responsive genes.TAIR	504953184	biological_process unknown	GO:0000004TAIR	504953184	cellular_component unknown	GO:0008372TIGR	504953184	molecular_function unknown	GO:0005554
Acc14099.1	2.26522	0.000184898	0.0119764	22.3246	54.2139	31.7296	196.253	162.46	162.428	Acc14058.1	LG13	1083055	1087113	+	AT1G19080.2	217	2e-72	GINS complex protein
Acc32381.1	2.26642	3.51047e-05	0.00301165	38.2707	60.4693	28.5566	223.288	206.2	183.535	Acc32381.1	LG28	13379318	13382555	-	AT2G26760.1	399	1e-137	Cyclin B1;4TAIR	2043817	nucleus	GO:0005634TAIR	2043817	regulation of cell cycle	GO:0000074TIGR	2043817	cyclin-dependent protein kinase regulator activity	GO:0016538TIGR	2043817	regulation of cell cycle	GO:0000074
Acc02743.1	2.26727	0.000206994	0.013087	72.2892	56.299	124.803	277.357	478.454	463.425	Acc02743.1	LG3	1890395	1891633	+	AT4G25140.1	101	2e-28	oleosin 1TAIR	3438780	molecular_function unknown	GO:0005554TIGR	3438780	lipid storage	GO:0019915TIGR	3438780	membrane	GO:0016020
Acc27785.1	2.27303	0.000194934	0.0124326	139.263	295.049	117.399	1093.41	742.676	831.411	Acc27785.1	LG24	12339668	12343448	+	AT2G38080.1	846	0	Laccase/Diphenol oxidase family proteinTAIR	3697543	endomembrane system	GO:0012505TIGR	3697543	copper ion binding	GO:0005507TIGR	3697543	laccase activity	GO:0008471TIGR	3697543	lignin biosynthesis	GO:0009809
Acc07441.1	2.28622	0.000343587	0.0199452	13.82	32.3198	23.2684	130.168	108.902	100.026	Acc07441.1	LG7	2280753	2283667	-	AT1G16630.1	124	5e-29	unknown protein; LOCATED IN: chloroplast; BEST Arabidopsis thaliana protein match is: unknown protein (TAIR:AT2G16270.1); Has 10587 Blast hits to 5736 proteins in 617 species: Archae - 88; Bacteria - 963; Metazoa - 3686; Fungi - 820; Plants - 541; Viruses - 438; Other Eukaryotes - 4051 (source: NCBI BLink).TAIR	2017937	biological_process unknown	GO:0000004TAIR	2017937	chloroplast	GO:0009507TIGR	2017937	molecular_function unknown	GO:0005554
Acc18230.1	2.29775	3.63115e-05	0.00308786	24.4508	46.9159	25.3837	160.206	151.749	164.263	Acc18230.1	LG16	7253461	7259353	+	AT5G62710.1	862	0	Leucine-rich repeat protein kinase family proteinTAIR	3441751	ATP binding	GO:0005524TAIR	3441751	endomembrane system	GO:0012505TAIR	3441751	protein amino acid phosphorylation	GO:0006468TAIR	3441751	protein kinase activity	GO:0004672TAIR	3441751	protein serine/threonine kinase activity	GO:0004674TAIR	3441751	protein-tyrosine kinase activity	GO:0004713TAIR	3441751	receptor activity	GO:0004872
Acc17103.1	2.30039	0.00137957	0.0621086	11.6938	14.596	11.6342	64.0825	71.4111	51.3897	Acc17103.1	LG15	10535366	10544874	+	AT3G59550.1	407	1e-133	Rad21/Rec8-like family protein
Acc13550.1	2.30092	2.46093e-05	0.00222963	24.4508	49.001	30.6719	178.23	181.206	154.169	Acc13464.1	LG12	8823061	8824369	-	AT1G06760.1	74	7e-16	winged-helix DNA-binding transcription factor family proteinTAIR	2033117	DNA binding	GO:0003677TAIR	2033117	chromosome organization and biogenesis (sensu Eukarya)	GO:0007001TAIR	2033117	nucleosome	GO:0000786TAIR	2033117	nucleosome assembly	GO:0006334TAIR	2033117	nucleus	GO:0005634TIGR	2033117	DNA binding	GO:0003677TIGR	2033117	nucleosome	GO:0000786TIGR	2033117	nucleosome assembly	GO:0006334
Acc32679.1	2.30245	1.80019e-09	5.18366e-07	106.308	161.599	121.63	710.916	577.537	634.112	Acc32679.1	LG29	1891290	1899243	-	AT1G44900.2	1324	0	minichromosome maintenance (MCM2/3/5) family protein
Acc30017.1	2.30567	0.000293128	0.0174336	30.8292	83.406	38.0755	220.284	261.543	271.631	Acc30017.1	LG26	14756288	14767780	-	AT4G20430.1	1096	0	Subtilase family proteinTAIR	2128594	endomembrane system	GO:0012505TAIR	2128594	peptidase activity	GO:0008233TAIR	2128594	proteolysis and peptidolysis	GO:0006508TAIR	2128594	subtilase activity	GO:0004289TIGR	2128594	proteolysis and peptidolysis	GO:0006508TIGR	2128594	subtilase activity	GO:0004289
Acc20039.1	2.30698	1.99589e-07	3.39453e-05	42.5231	58.3842	43.3638	270.348	224.945	219.324	Acc20039.1	LG18	5096965	5097808	+	AT4G23496.1	92	7e-26	SPIRAL1-like5TAIR	3703526	biological_process unknown	GO:0000004TAIR	3703526	cellular_component unknown	GO:0008372TIGR	3703526	molecular_function unknown	GO:0005554
Acc18840.1	2.30748	0.0018791	0.0804859	19.1354	14.596	8.46122	85.1096	64.27	59.6487	Acc18840.1	LG17	161133	162336	-	AT3G12870.1	263	3e-90	unknown protein; BEST Arabidopsis thaliana protein match is: unknown protein (TAIR:AT5G56120.1); Has 70 Blast hits to 70 proteins in 12 species: Archae - 0; Bacteria - 0; Metazoa - 0; Fungi - 0; Plants - 70; Viruses - 0; Other Eukaryotes - 0 (source: NCBI BLink).TAIR	2090363	biological_process unknown	GO:0000004TAIR	2090363	cellular_component unknown	GO:0008372TIGR	2090363	molecular_function unknown	GO:0005554
Acc08951.1	2.30753	0.000470161	0.0260949	13.82	17.7238	14.8071	79.1019	63.3774	87.1789	Acc08951.1	LG8	11224413	11225461	-	AT2G43290.1	252	1e-85	Calcium-binding EF-hand family proteinTAIR	3436801	endomembrane system	GO:0012505TIGR	3436801	calcium ion binding	GO:0005509
Acc04138.1	2.30759	0.00105736	0.0503295	15.9461	9.38317	25.3837	76.098	88.3712	86.2612	Acc04138.1	LG3	18423814	18425027	-	AT1G24140.1	248	3e-80	Matrixin family proteinTAIR	2032466	endomembrane system	GO:0012505TAIR	2032466	metalloendopeptidase activity	GO:0004222TAIR	2032466	metallopeptidase activity	GO:0008237TAIR	2032466	proteolysis and peptidolysis	GO:0006508TAIR	2032466	zinc ion binding	GO:0008270TIGR	2032466	extracellular matrix	GO:0005578TIGR	2032466	metalloendopeptidase activity	GO:0004222TIGR	2032466	proteolysis and peptidolysis	GO:0006508
Acc08024.1	2.31266	6.55074e-10	2.09357e-07	290.22	308.602	393.447	2012.59	1427.33	1490.3	Acc08024.1	LG7	9140745	9142336	-	AT2G03200.1	525	0	Eukaryotic aspartyl protease family proteinTAIR	2056915	aspartic-type endopeptidase activity	GO:0004190TAIR	2056915	endomembrane system	GO:0012505TAIR	2056915	membrane	GO:0016020TAIR	2056915	pepsin A activity	GO:0004194TAIR	2056915	proteolysis and peptidolysis	GO:0006508TAIR	2056915	transport	GO:0006810TAIR	2056915	transporter activity	GO:0005215TIGR	2056915	pepsin A activity	GO:0004194TIGR	2056915	proteolysis and peptidolysis	GO:0006508
Acc26594.1	2.31334	4.30735e-05	0.00357916	21.2615	51.0862	41.2485	173.223	201.736	189.958	Acc26594.1	LG23	22954197	22960880	-	AT1G18370.1	1425	0	ATP binding microtubule motor family proteinTAIR	2014068	ATP binding	GO:0005524TAIR	2014068	biological_process unknown	GO:0000004TAIR	2014068	chloroplast	GO:0009507TAIR	2014068	kinesin complex	GO:0005871TAIR	2014068	microtubule associated complex	GO:0005875TAIR	2014068	motor activity	GO:0003774
Acc16474.1	2.31551	1.75906e-14	1.18974e-11	169.029	151.173	134.322	742.957	728.393	791.034	Acc16474.1	LG15	1875818	1880005	-	AT5G62690.1	842	0	tubulin beta chain 2TAIR	2172253	GTP binding	GO:0005525TAIR	2172253	structural molecule activity	GO:0005198TIGR	2172253	structural molecule activity	GO:0005198
Acc22078.1	2.31619	2.10108e-07	3.55267e-05	46.7754	52.1287	34.9025	200.258	232.979	233.089	Acc22078.1	LG23	16361471	16362766	+	AT3G27060.1	571	0	Ferritin/ribonucleotide reductase-like family proteinTAIR	2092029	cellular_component unknown	GO:0008372TAIR	2092029	deoxyribonucleoside diphosphate metabolism	GO:0009186TAIR	2092029	ribonucleoside-diphosphate reductase activity	GO:0004748TIGR	2092029	deoxyribonucleoside diphosphate metabolism	GO:0009186TIGR	2092029	ribonucleoside-diphosphate reductase activity	GO:0004748
Acc30641.1	2.32525	6.78235e-05	0.00521828	15.9461	21.8941	17.9801	97.1251	89.2639	93.6026	Acc30641.1	LG27	1793215	1797101	+	AT1G70280.2	503	1e-176	NHL domain-containing proteinTAIR	1005715647	endomembrane system	GO:0012505
Acc23450.1	2.33621	1.1703e-05	0.00118591	54.2169	110.513	51.825	361.466	378.479	354.222	Acc23450.1	LG21	294077	296642	+	AT1G20930.1	551	0	cyclin-dependent kinase B2;2TIGR	2037409	kinase activity	GO:0016301
Acc32510.1	2.33965	1.16845e-08	2.80615e-06	59.5323	92.7892	61.3439	375.484	354.378	352.386	Acc32510.1	LG28	15169385	15181698	+	AT1G69770.1	632	0	chromomethylase 3TAIR	2205014	chromatin	GO:0000785TAIR	2205014	nucleus	GO:0005634
Acc26359.1	2.34524	0.000145911	0.00991481	17.0092	34.405	28.5566	160.206	101.761	144.992	Acc26359.1	LG23	20363769	20368340	-	AT5G54670.1	711	0	kinesin 3TAIR	3441727	chloroplast	GO:0009507TAIR	3441727	microtubule associated complex	GO:0005875TAIR	3441727	proton transport	GO:0015992
Acc04046.1	2.34597	0.000690304	0.0361081	35.0815	52.1287	58.1709	122.157	330.276	286.314	Acc04046.1	LG3	17243603	17247429	-	AT5G60920.1	690	0	COBRA-like extracellular glycosyl-phosphatidyl inositol-anchored protein familyTIGR	2173531	molecular_function unknown	GO:0005554
Acc12921.1	2.34898	2.06279e-06	0.000255286	23.3877	28.1495	28.5566	143.184	135.681	129.392	Acc12897.1	LG11	15843318	15849236	+	AT3G20260.1	419	1e-144	Protein of unknown function (DUF1666)TAIR	2092313	biological_process unknown	GO:0000004TAIR	2092313	cellular_component unknown	GO:0008372TIGR	2092313	molecular_function unknown	GO:0005554
Acc16823.1	2.35454	0.000182768	0.0118648	11.6938	29.1921	21.1531	102.132	103.546	111.956	Acc16823.1	LG15	7836337	7844802	-	AT2G38060.1	671	0	phosphate transporter 4;2TAIR	2065614	carbohydrate transport	GO:0008643TAIR	2065614	chloroplast	GO:0009507TAIR	2065614	inorganic anion transport	GO:0015698TAIR	2065614	integral to membrane	GO:0016021TAIR	2065614	ion transport	GO:0006811TAIR	2065614	membrane	GO:0016020TAIR	2065614	organic anion transporter activity	GO:0008514TAIR	2065614	phosphate transport	GO:0006817TAIR	2065614	transport	GO:0006810TIGR	2065614	carbohydrate transporter activity	GO:0015144TIGR	2065614
Acc07212.1	2.35972	0.00016131	0.01076	22.3246	37.5327	28.5566	99.1277	186.562	167.934	Acc07212.1	LG4	5086994	5089363	-	AT1G19250.1	405	1e-136	flavin-dependent monooxygenase 1TAIR	2202154	disulfide oxidoreductase activity	GO:0015036TAIR	2202154	electron transport	GO:0006118TAIR	2202154	endomembrane system	GO:0012505TAIR	2202154	monooxygenase activity	GO:0004497TIGR	2202154	electron transport	GO:0006118TIGR	2202154	monooxygenase activity	GO:0004497
Acc32899.1	2.35986	6.80299e-06	0.000741016	113.749	185.578	75.0933	608.784	669.479	644.206	Acc32899.1	LG29	6540253	6542818	-	AT1G75290.1	250	2e-81	NAD(P)-binding Rossmann-fold superfamily proteinTIGR	2025196	oxidoreductase activity, acting on NADH or NADPH	GO:0016651
Acc03239.1	2.36073	6.34211e-05	0.00494498	17.0092	20.8515	27.499	90.1161	119.614	125.721	Acc03239.1	LG3	7186730	7187815	+	AT5G54160.1	196	2e-63	O-methyltransferase 1TIGR	2153422	O-methyltransferase activity	GO:0008171TIGR	2153422	cytosol	GO:0005829TIGR	2153422	lignin biosynthesis	GO:0009809
Acc15881.1	2.363	1.07309e-06	0.00014652	30.8292	36.4901	39.1331	216.279	177.635	154.169	Acc15881.1	LG14	7457587	7464621	+	AT3G60190.1	909	0	DYNAMIN-like 1ETIGR	3699258	GTP binding	GO:0005525TIGR	3699258	GTPase activity	GO:0003924
Acc04732.1	2.36803	0.000297929	0.0176494	17.0092	19.8089	20.0954	133.172	79.4449	81.6729	Acc04732.1	LG4	3428412	3430026	-	AT1G46264.1	337	1e-115	heat shock transcription factor B4TAIR	2825725	nucleus	GO:0005634TAIR	2825725	regulation of transcription, DNA-dependent	GO:0006355TAIR	2825725	transcription factor activity	GO:0003700TIGR	2825725	DNA binding	GO:0003677TIGR	2825725	transcription factor activity	GO:0003700
Acc18364.1	2.3689	1.07544e-09	3.32735e-07	193.48	238.75	289.797	1513.95	1138.11	1078.27	Acc18364.1	LG16	8902435	8905155	-	AT5G15630.1	726	0	COBRA-like extracellular glycosyl-phosphatidyl inositol-anchored protein familyTAIR	2143150	biological_process unknown	GO:0000004TAIR	2143150	endomembrane system	GO:0012505TIGR	2143150	molecular_function unknown	GO:0005554
Acc00126.1	2.3776	0.00239453	0.0986614	27.64	31.2772	22.2107	240.31	91.9418	89.9319	Acc00126.1	LG1	190851	192338	+	AT3G50120.1	124	9e-31	Plant protein of unknown function (DUF247)TAIR	2083077	endomembrane system	GO:0012505TIGR	2083077	biological_process unknown	GO:0000004TIGR	2083077	molecular_function unknown	GO:0005554
Acc32318.1	2.37799	1.28934e-08	2.99982e-06	162.651	113.641	96.2464	746.962	612.35	577.216	Acc32318.1	LG28	12671322	12671935	-	AT3G45930.1	162	2e-53	Histone superfamily proteinTAIR	2077126	DNA binding	GO:0003677TAIR	2077126	chromosome organization and biogenesis (sensu Eukarya)	GO:0007001TAIR	2077126	nucleosome	GO:0000786TAIR	2077126	nucleosome assembly	GO:0006334TAIR	2077126	nucleus	GO:0005634TIGR	2077126	DNA binding	GO:0003677
Acc11463.1	2.3822	0.000103833	0.0073653	22.3246	34.405	15.8648	144.186	101.761	133.063	Acc11429.1	LG10	11053969	11086891	-	AT5G49900.1	1149	0	Beta-glucosidase, GBA2 type family proteinTIGR	2158818	biological_process unknown	GO:0000004TIGR	2158818	cellular_component unknown	GO:0008372TIGR	2158818	molecular_function unknown	GO:0005554
Acc02977.1	2.38718	1.79802e-05	0.00168683	20.1985	29.1921	40.1908	128.165	170.494	169.769	Acc02977.1	LG3	4236628	4238382	+	AT5G01210.1	592	0	HXXXD-type acyl-transferase family proteinTAIR	2150043	DNA binding	GO:0003677TAIR	2150043	ligand-dependent nuclear receptor activity	GO:0004879TAIR	2150043	nucleus	GO:0005634TAIR	2150043	regulation of transcription, DNA-dependent	GO:0006355TIGR	2150043	transferase activity	GO:0016740
Acc20042.1	2.38759	6.48982e-05	0.00503316	36.1446	29.1921	23.2684	208.268	141.037	114.709	Acc20042.1	LG18	5142810	5145685	-	AT1G63910.1	296	9e-99	myb domain protein 103TAIR	2195527	nucleus	GO:0005634TAIR	2195527	regulation of transcription	GO:0045449TAIR	2195527	transcription factor activity	GO:0003700TIGR	2195527	DNA binding	GO:0003677TIGR	2195527	transcription factor activity	GO:0003700
Acc12032.1	2.38898	0.000858438	0.0426769	11.6938	34.405	14.8071	96.1238	122.292	100.944	Acc11935.1	LG10	18525098	18530102	-	AT2G33560.1	456	1e-160	BUB1-related (BUB1: budding uninhibited by benzymidazol 1)TAIR	2050976	biological_process unknown	GO:0000004TAIR	2050976	cellular_component unknown	GO:0008372TIGR	2050976	molecular_function unknown	GO:0005554
Acc06664.1	2.38983	0.00012345	0.00848773	14.8831	21.8941	12.6918	91.1174	78.5522	89.9319	Acc06664.1	LG6	11853979	11855124	+	AT1G14440.1	237	5e-77	homeobox protein 31TAIR	2012601	biological_process unknown	GO:0000004TAIR	2012601	cellular_component unknown	GO:0008372TIGR	2012601	transcription factor activity	GO:0003700
Acc19676.1	2.39064	4.80362e-07	7.20121e-05	26.5769	33.3624	32.7872	145.187	179.42	161.51	Acc19676.1	LG17	12576799	12585868	+	AT1G02640.1	1123	0	beta-xylosidase 2TAIR	2196059	carbohydrate metabolism	GO:0005975TAIR	2196059	endomembrane system	GO:0012505TAIR	2196059	hydrolase activity, hydrolyzing O-glycosyl compounds	GO:0004553TIGR	2196059	hydrolase activity, hydrolyzing O-glycosyl compounds	GO:0004553
Acc23882.1	2.39757	0.000191258	0.012279	31.8923	86.5337	33.8449	238.307	289.215	275.302	Acc23882.1	LG21	4080371	4091233	-	AT5G60930.1	1446	0	P-loop containing nucleoside triphosphate hydrolases superfamily proteinTAIR	2173536	ATP binding	GO:0005524TAIR	2173536	biological_process unknown	GO:0000004TAIR	2173536	microtubule associated complex	GO:0005875TAIR	2173536	motor activity	GO:0003774
Acc32963.1	2.39858	0.00112539	0.0529608	14.8831	29.1921	8.46122	101.13	93.7271	82.5905	Acc32963.1	LG29	8030777	8034301	-	AT2G03350.1	273	8e-95	Protein of unknown function, DUF538TAIR	2063823	biological_process unknown	GO:0000004TAIR	2063823	cellular_component unknown	GO:0008372TIGR	2063823	molecular_function unknown	GO:0005554
Acc22486.1	2.39909	0.000455291	0.0254639	48.9015	39.6178	16.9224	249.321	139.252	167.934	Acc22486.1	LG20	1524658	1525840	+	AT5G16080.1	207	1e-64	carboxyesterase 17TAIR	2146096	biological_process unknown	GO:0000004TAIR	2146096	cellular_component unknown	GO:0008372TIGR	2146096	molecular_function unknown	GO:0005554
Acc18563.1	2.39926	0.00239504	0.0986614	6.37846	16.6812	10.5765	63.0813	67.8406	46.8013	Acc18563.1	LG16	13529535	13544778	+	AT4G30860.1	604	0	SET domain group 4TAIR	3439318	DNA binding	GO:0003677TAIR	3439318	electron transport	GO:0006118TAIR	3439318	electron transporter activity	GO:0005489TAIR	3439318	endomembrane system	GO:0012505TAIR	3439318	regulation of transcription, DNA-dependent	GO:0006355
Acc23489.1	2.40289	2.97983e-06	0.000355174	23.3877	31.2772	21.1531	146.188	126.755	128.474	Acc23489.1	LG21	713789	717084	+	AT1G76310.1	539	0	CYCLIN B2;4TAIR	3687660	cellular_component unknown	GO:0008372TIGR	3687660	cyclin-dependent protein kinase regulator activity	GO:0016538TIGR	3687660	regulation of cell cycle	GO:0000074
Acc17533.1	2.40348	6.8305e-05	0.00524146	38.2707	100.087	46.5367	381.491	288.322	309.256	Acc17533.1	LG15	15690322	15691221	-	AT4G16380.1	92	3e-24	Heavy metal transport/detoxification superfamily proteinTAIR	1006228915	biological_process unknown	GO:0000004TAIR	1006228915	cellular_component unknown	GO:0008372TAIR	1006228915	molecular_function unknown	GO:0005554
Acc10677.1	2.40357	5.47902e-06	0.000619065	26.5769	44.8307	25.3837	190.245	147.285	175.275	Acc10650.1	LG9	13446786	13449677	-	AT2G45490.1	474	1e-170	ataurora3TAIR	2043623	ATP binding	GO:0005524TAIR	2043623	DNA binding	GO:0003677TAIR	2043623	DNA methylation	GO:0006306TAIR	2043623	N-methyltransferase activity	GO:0008170TAIR	2043623	cellular_component unknown	GO:0008372TAIR	2043623	protein amino acid phosphorylation	GO:0006468TAIR	2043623	protein kinase activity	GO:0004672TAIR	2043623	protein serine/threonine kinase activity	GO:0004674TAIR	2043623	protein-tyrosine kinase activity	GO:0004713
Acc17663.1	2.40671	0.000104239	0.00737613	1863.57	1269.86	873.621	3669.73	8853.19	8724.31	Acc17663.1	LG16	1163453	1164513	-	AT5G20630.1	269	3e-92	germin 3TAIR	2180443	nutrient reservoir activity	GO:0045735TIGR	2180443	biological_process unknown	GO:0000004TIGR	2180443	extracellular matrix	GO:0005578
Acc14391.1	2.41092	4.96018e-05	0.00404081	29.7661	54.2139	22.2107	222.286	165.138	178.028	Acc14334.1	LG13	3952511	3957669	-	AT1G57820.1	505	1e-172	Zinc finger (C3HC4-type RING finger) family proteinTAIR	2009419	DNA binding	GO:0003677TAIR	2009419	cellular_component unknown	GO:0008372TAIR	2009419	regulation of transcription, DNA-dependent	GO:0006355TIGR	2009419	DNA binding	GO:0003677TIGR	2009419	regulation of transcription, DNA-dependent	GO:0006355
Acc28652.1	2.41672	0.000417821	0.0235038	13.82	16.6812	8.46122	77.0993	66.0553	65.1547	Acc28652.1	LG25	12020793	12023235	+	AT5G56840.1	153	1e-45	myb-like transcription factor family proteinTAIR	2165105	mitochondrion	GO:0005739TAIR	2165105	nucleus	GO:0005634TAIR	2165105	regulation of transcription	GO:0045449TAIR	2165105	transcription factor activity	GO:0003700TIGR	2165105	DNA binding	GO:0003677TIGR	2165105	nucleic acid binding	GO:0003676
Acc30882.1	2.41679	0.00150475	0.0668133	19.1354	34.405	9.51887	147.19	92.8344	97.2733	Acc30882.1	LG27	5058536	5059363	-	AT1G49000.1	51	2e-08	unknown protein; FUNCTIONS IN: molecular_function unknown; INVOLVED IN: biological_process unknown; LOCATED IN: chloroplast; EXPRESSED IN: stem; BEST Arabidopsis thaliana protein match is: unknown protein (TAIR:AT3G18560.1); Has 105 Blast hits to 105 proteins in 13 species: Archae - 0; Bacteria - 0; Metazoa - 0; Fungi - 0; Plants - 105; Viruses - 0; Other Eukaryotes - 0 (source: NCBI BLink)TAIR	2028455	biological_process unknown	GO:0000004TAIR	2028455	chloroplast	GO:0009507TIGR	2028455	molecular_function unknown	GO:0005554
Acc29971.1	2.42174	1.04811e-05	0.00108865	18.0723	33.3624	20.0954	131.169	123.184	129.392	Acc29971.1	LG26	14225632	14227897	-	AT1G04030.1	221	9e-68	unknown protein; BEST Arabidopsis thaliana protein match is: unknown protein (TAIR:AT5G44040.1); Has 1835 Blast hits to 1511 proteins in 238 species: Archae - 7; Bacteria - 164; Metazoa - 377; Fungi - 135; Plants - 187; Viruses - 22; Other Eukaryotes - 943 (source: NCBI BLink).TAIR	2024176	intracellular	GO:0005622TAIR	2024176	protein biosynthesis	GO:0006412TAIR	2024176	ribosome	GO:0005840TAIR	2024176	structural constituent of ribosome	GO:0003735
Acc28862.1	2.42178	0.000138662	0.00948873	14.8831	17.7238	11.6342	73.0942	74.089	89.9319	Acc28862.1	LG25	14431763	14434317	+	AT1G63100.1	609	0	GRAS family transcription factorTAIR	2015242	chloroplast	GO:0009507TAIR	2015242	regulation of transcription	GO:0045449TAIR	2015242	transcription factor activity	GO:0003700TIGR	2015242	transcription factor activity	GO:0003700
Acc29171.1	2.42305	5.46927e-08	1.08206e-05	49.9646	42.7456	47.5944	305.393	208.877	238.595	Acc29171.1	LG25	18324024	18326134	-	AT3G15680.1	212	1e-71	Ran BP2/NZF zinc finger-like superfamily proteinTAIR	2093316	biological_process unknown	GO:0000004TAIR	2093316	mitochondrion	GO:0005739TIGR	2093316	binding	GO:0005488
Acc11533.1	2.42515	2.38705e-09	6.61167e-07	45.7123	56.299	38.0755	252.325	251.724	248.689	Acc11463.1	LG10	11716921	11724588	-	AT4G09510.1	996	0	cytosolic invertase 2TAIR	2133736	biological_process unknown	GO:0000004TAIR	2133736	cellular_component unknown	GO:0008372TIGR	2133736	beta-fructofuranosidase activity	GO:0004564
Acc03560.1	2.42958	0.000542546	0.029379	38.2707	83.406	75.0933	171.221	444.534	444.154	Acc03560.1	LG3	9506982	9511772	-	AT4G12420.1	870	0	Cupredoxin superfamily proteinTAIR	2135534	copper ion binding	GO:0005507TIGR	2135534	copper ion binding	GO:0005507
Acc01913.1	2.43018	4.9123e-10	1.60522e-07	49.9646	66.7248	53.9403	333.429	312.424	274.384	Acc01913.1	LG2	5830275	5835496	-	AT2G38620.2	517	0	cyclin-dependent kinase B1;2
Acc31742.1	2.43027	1.8529e-06	0.000233281	21.2615	40.6604	39.1331	201.259	168.709	175.275	Acc31742.1	LG28	3387014	3393665	-	AT3G54650.1	481	1e-164	RNI-like superfamily proteinTAIR	2102399	chloroplast	GO:0009507TIGR	2102399	ubiquitin-dependent protein catabolism	GO:0006511TIGR	2102399	ubiquitin-protein ligase activity	GO:0004842
Acc04644.1	2.43124	1.71869e-06	0.000220197	46.7754	29.1921	41.2485	263.339	194.595	174.358	Acc04644.1	LG4	2456935	2458109	-	AT3G46940.1	255	3e-88	DUTP-PYROPHOSPHATASE-LIKE 1TAIR	3697974	cellular_component unknown	GO:0008372TAIR	3697974	dUTP diphosphatase activity	GO:0004170TAIR	3697974	dUTP metabolism	GO:0046080TAIR	3697974	hydrolase activity	GO:0016787TAIR	3697974	pyrimidine deoxyribonucleoside interconversion	GO:0019690
Acc27861.1	2.43267	1.16431e-05	0.00118397	25.5138	66.7248	61.3439	291.375	274.04	264.29	Acc27861.1	LG24	13196684	13201431	-	AT2G40550.1	665	0	E2F target gene 1TAIR	2061832	biological_process unknown	GO:0000004TAIR	2061832	cellular_component unknown	GO:0008372TIGR	2061832	molecular_function unknown	GO:0005554
Acc03646.1	2.43336	5.98986e-08	1.16915e-05	58.4692	78.1931	102.592	346.446	477.562	468.013	Acc03646.1	LG3	10644757	10649584	+	AT2G40550.1	663	0	E2F target gene 1TAIR	2061832	biological_process unknown	GO:0000004TAIR	2061832	cellular_component unknown	GO:0008372TIGR	2061832	molecular_function unknown	GO:0005554
Acc16944.1	2.43496	1.52428e-05	0.00147768	15.9461	22.9366	20.0954	106.137	93.7271	119.297	Acc16944.1	LG22	14000227	14010019	-	AT1G65470.1	428	1e-137	chromatin assembly factor-1 (FASCIATA1) (FAS1)
Acc14058.1	2.43542	0.00129866	0.0590139	14.8831	16.6812	5.28826	61.0787	74.9817	63.3194	Acc14056.1	LG13	1063361	1064673	-	AT1G15100.1	156	2e-49	RING-H2 finger A2ATAIR	2037682	DNA binding	GO:0003677TAIR	2037682	endomembrane system	GO:0012505TAIR	2037682	regulation of transcription, DNA-dependent	GO:0006355TIGR	2037682	protein binding	GO:0005515TIGR	2037682	zinc ion binding	GO:0008270
Acc23082.1	2.4384	6.43298e-08	1.23901e-05	35.0815	59.4268	42.3061	221.285	251.724	268.878	Acc23082.1	LG20	12552061	12554969	-	AT3G11520.1	422	1e-146	CYCLIN B1;3TAIR	2080716	nucleus	GO:0005634TIGR	2080716	cyclin-dependent protein kinase regulator activity	GO:0016538TIGR	2080716	regulation of cell cycle	GO:0000074
Acc20514.1	2.43931	3.44567e-07	5.43872e-05	29.7661	38.5753	30.6719	210.271	173.172	154.169	Acc20514.1	LG18	15044929	15049050	+	AT4G17240.1	218	7e-68	unknown protein; FUNCTIONS IN: molecular_function unknown; INVOLVED IN: biological_process unknown; LOCATED IN: chloroplast; EXPRESSED IN: 16 plant structures; EXPRESSED DURING: 8 growth stages; Has 1142 Blast hits to 1055 proteins in 252 species: Archae - 22; Bacteria - 318; Metazoa - 248; Fungi - 96; Plants - 59; Viruses - 3; Other Eukaryotes - 396 (source: NCBI BLink).TAIR	2130743	biological_process unknown	GO:0000004TAIR	2130743	cellular_component unknown	GO:0008372TIGR	2130743	molecular_function unknown	GO:0005554
Acc16178.1	2.43962	0.000165099	0.0109102	24.4508	46.9159	20.0954	219.282	145.5	132.145	Acc16178.1	LG14	14758067	14759901	+	AT5G57480.1	369	1e-122	P-loop containing nucleoside triphosphate hydrolases superfamily proteinTAIR	2174501	ATP binding	GO:0005524TAIR	2174501	cytoplasm	GO:0005737TAIR	2174501	endomembrane system	GO:0012505TAIR	2174501	hydrolase activity	GO:0016787TAIR	2174501	nucleus	GO:0005634TAIR	2174501	protein catabolism	GO:0030163TIGR	2174501	ATPase activity	GO:0016887
Acc23558.1	2.44281	7.44765e-07	0.000106619	36.1446	44.8307	26.4413	161.208	206.2	216.571	Acc23558.1	LG21	1461561	1465859	+	AT1G75780.1	790	0	tubulin beta-1 chainTAIR	3693060	microtubule	GO:0005874TIGR	3693060	structural molecule activity	GO:0005198
Acc19499.1	2.44371	2.07883e-05	0.00191932	12.7569	25.0218	23.2684	115.148	103.546	113.791	Acc19499.1	LG17	14834148	14840049	+	AT3G54650.1	533	0	RNI-like superfamily proteinTAIR	2102399	chloroplast	GO:0009507TIGR	2102399	ubiquitin-dependent protein catabolism	GO:0006511TIGR	2102399	ubiquitin-protein ligase activity	GO:0004842
Acc13238.1	2.44709	3.08224e-10	1.04234e-07	40.3969	49.001	51.825	258.333	266.899	245.019	Acc13119.1	LG12	2740912	2742817	-	AT1G14920.1	402	1e-135	GRAS family transcription factor family proteinTAIR	2006746	transcription factor activity	GO:0003700
Acc22496.1	2.45463	1.56336e-05	0.00150553	15.9461	26.0644	24.326	146.188	113.365	104.615	Acc22496.1	LG20	1612644	1614486	-	AT3G15680.1	196	4e-65	Ran BP2/NZF zinc finger-like superfamily proteinTAIR	2093316	biological_process unknown	GO:0000004TAIR	2093316	mitochondrion	GO:0005739TIGR	2093316	binding	GO:0005488
Acc13823.1	2.45543	6.2919e-05	0.00493227	13.82	16.6812	30.6719	101.13	124.077	110.121	Acc13785.1	LG12	16393232	16395072	+	AT1G13880.1	27	1.8	ELM2 domain-containing proteinTAIR	2014878	DNA binding	GO:0003677TAIR	2014878	biological_process unknown	GO:0000004TAIR	2014878	nucleus	GO:0005634
Acc25881.1	2.45791	3.2862e-07	5.22255e-05	31.8923	51.0862	54.9979	305.393	228.516	224.83	Acc25881.1	LG23	4697240	4698651	-	AT2G28790.1	365	1e-129	Pathogenesis-related thaumatin superfamily proteinTAIR	2053214	endomembrane system	GO:0012505TIGR	2053214	molecular_function unknown	GO:0005554TIGR	2053214	response to pathogen	GO:0042828
Acc22861.1	2.46106	1.23943e-09	3.79436e-07	45.7123	62.5545	44.4214	302.39	283.859	255.113	Acc22861.1	LG20	7483627	7486452	-	AT4G15830.1	341	1e-118	ARM repeat superfamily proteinTAIR	2130813	biological_process unknown	GO:0000004TAIR	2130813	cellular_component unknown	GO:0008372TIGR	2130813	molecular_function unknown	GO:0005554
Acc30615.1	2.46764	0.00067977	0.0356855	15.9461	63.5971	25.3837	183.236	183.884	213.818	Acc30615.1	LG27	1506407	1512534	-	AT5G17990.1	454	1e-159	tryptophan biosynthesis 1TIGR	2161527	anthranilate phosphoribosyltransferase activity	GO:0004048TIGR	2161527	tryptophan biosynthesis	GO:0000162
Acc05787.1	2.47265	6.55116e-05	0.00506722	17.0092	16.6812	11.6342	95.1225	73.1964	83.5082	Acc05787.1	LG5	13256273	13261992	+	AT5G15510.1	327	1e-106	TPX2 (targeting protein for Xklp2) protein familyTAIR	2180896	DNA binding	GO:0003677TAIR	2180896	biological_process unknown	GO:0000004TAIR	2180896	chloroplast	GO:0009507TAIR	2180896	chromatin	GO:0000785TAIR	2180896	nucleus	GO:0005634
Acc20729.1	2.47915	0.00102479	0.049342	37.2077	131.364	79.3239	238.307	568.611	575.381	Acc20729.1	LG18	17733580	17736477	-	AT4G18970.2	238	5e-77	GDSL-like Lipase/Acylhydrolase superfamily protein
Acc26707.1	2.4814	1.27105e-10	4.67923e-08	49.9646	52.1287	64.5168	338.436	317.779	274.384	Acc26707.1	LG23	24265740	24268498	+	AT1G08560.1	385	1e-135	syntaxin of plants 111TIGR	2025619	intracellular protein transport	GO:0006886TIGR	2025619	membrane fusion	GO:0006944TIGR	2025619	phragmoplast	GO:0009524TIGR	2025619	t-SNARE activity	GO:0005486
Acc05226.1	2.48645	1.12545e-05	0.00116069	20.1985	26.0644	17.9801	140.181	94.6197	125.721	Acc05226.1	LG5	1653027	1655235	+	AT3G51280.1	557	0	Tetratricopeptide repeat (TPR)-like superfamily proteinTAIR	2080857	ribonuclease P activity	GO:0004526TAIR	2080857	tRNA processing	GO:0008033TIGR	2080857	cellular_component unknown	GO:0008372
Acc05652.1	2.4891	0.000120764	0.00836025	19.1354	13.5535	9.51887	71.0916	81.2301	84.4259	Acc05652.1	LG5	11397395	11401550	+	AT3G27640.1	512	1e-179	Transducin/WD40 repeat-like superfamily proteinTAIR	2089178	biological_process unknown	GO:0000004TAIR	2089178	chloroplast	GO:0009507TIGR	2089178	nucleotide binding	GO:0000166
Acc25269.1	2.49101	0.00113969	0.0534609	6.37846	10.4257	10.5765	60.0774	47.3099	46.8013	Acc25269.1	LG22	16881015	16886695	+	AT4G20900.1	314	1e-100	Tetratricopeptide repeat (TPR)-like superfamily protein
Acc03919.1	2.49722	1.63671e-09	4.78359e-07	61.6584	86.5337	82.4969	341.44	456.138	504.72	Acc03919.1	LG3	15562353	15564291	-	AT1G74670.1	134	2e-42	Gibberellin-regulated family proteinTAIR	2019194	endomembrane system	GO:0012505TIGR	2019194	molecular_function unknown	GO:0005554TIGR	2019194	response to gibberellic acid stimulus	GO:0009739
Acc25933.1	2.49841	1.18957e-05	0.00118888	17.0092	39.6178	21.1531	153.197	141.93	144.992	Acc25933.1	LG23	5477417	5479725	-	AT5G62550.1	66	4e-12	unknown protein; FUNCTIONS IN: molecular_function unknown; INVOLVED IN: biological_process unknown; LOCATED IN: plasma membrane; EXPRESSED IN: 17 plant structures; EXPRESSED DURING: 9 growth stages; Has 14949 Blast hits to 9947 proteins in 971 species: Archae - 43; Bacteria - 3248; Metazoa - 4424; Fungi - 1542; Plants - 562; Viruses - 55; Other Eukaryotes - 5075 (source: NCBI BLink).TAIR	2154113	biological_process unknown	GO:0000004TAIR	2154113	chloroplast	GO:0009507TIGR	2154113	molecular_function unknown	GO:0005554
Acc26172.1	2.49974	1.20696e-05	0.00119802	37.2077	57.3416	29.6143	314.405	212.448	176.193	Acc26172.1	LG23	10094884	10096772	+	AT1G50490.1	278	7e-97	ubiquitin-conjugating enzyme 20TAIR	3686143	chloroplast	GO:0009507TIGR	3686143	ubiquitin conjugating enzyme activity	GO:0004840
Acc25886.1	2.49985	4.3174e-15	3.30429e-12	214.741	167.855	180.859	1230.59	976.547	980.074	Acc25886.1	LG23	4739702	4741361	+	AT5G02560.1	159	6e-51	histone H2A 12TAIR	2181807	DNA binding	GO:0003677TAIR	2181807	chromosome organization and biogenesis (sensu Eukarya)	GO:0007001TAIR	2181807	nucleosome	GO:0000786TAIR	2181807	nucleosome assembly	GO:0006334TAIR	2181807	nucleus	GO:0005634TIGR	2181807	DNA binding	GO:0003677
Acc10052.1	2.50179	1.19144e-08	2.80615e-06	49.9646	68.8099	44.4214	369.476	274.933	280.808	Acc10052.1	LG9	3343004	3347390	+	AT1G60930.1	39	0.008	RECQ helicase L4BTAIR	2206030	ATP binding	GO:0005524TAIR	2206030	ATP-dependent DNA helicase activity	GO:0004003TAIR	2206030	ATP-dependent helicase activity	GO:0008026TAIR	2206030	DNA metabolism	GO:0006259TAIR	2206030	DNA recombination	GO:0006310TAIR	2206030	SOS response	GO:0009432TAIR	2206030	cellular_component unknown	GO:0008372TAIR	2206030	helicase activity	GO:0004386TAIR	2206030	nucleic acid binding	GO:0003676TAIR	2206030	protein folding	GO:0006457TIGR	2206030
Acc02244.1	2.50372	1.18421e-07	2.12594e-05	113.749	120.939	65.5745	716.923	483.81	502.885	Acc02244.1	LG2	10752190	10761754	+	AT5G03760.1	843	0	Nucleotide-diphospho-sugar transferases superfamily proteinTAIR	3440974	transferase activity, transferring glycosyl groups	GO:0016757TIGR	3440974	transferase activity, transferring glycosyl groups	GO:0016757
Acc25062.1	2.50571	0.000162699	0.0108031	10.6308	26.0644	17.9801	77.0993	116.043	117.462	Acc25062.1	LG22	14295909	14299892	-	AT4G03270.1	162	1e-47	Cyclin D6;1TAIR	2125521	nucleus	GO:0005634TAIR	2125521	regulation of cell cycle	GO:0000074TIGR	2125521	cyclin-dependent protein kinase activity	GO:0004693TIGR	2125521	regulation of cell cycle	GO:0000074
Acc26419.1	2.50683	9.69843e-08	1.78519e-05	26.5769	33.3624	28.5566	193.249	160.675	149.581	Acc26419.1	LG23	20980990	20982757	-	AT5G53870.1	145	1e-39	early nodulin-like protein 1TAIR	2154678	copper ion binding	GO:0005507TAIR	2154678	electron transport	GO:0006118TAIR	2154678	electron transporter activity	GO:0005489TAIR	2154678	endomembrane system	GO:0012505TIGR	2154678	copper ion binding	GO:0005507TIGR	2154678	electron transport	GO:0006118TIGR	2154678	electron transporter activity	GO:0005489
Acc01014.1	2.51505	0.00118414	0.0550135	80.7938	13.5535	53.9403	319.411	256.187	271.631	Acc01014.1	LG1	15638141	15641385	-	AT1G19640.1	342	1e-116	jasmonic acid carboxyl methyltransferaseTAIR	2013148	jasmonate O-methyltransferase activity	GO:0030795TIGR	2013148	jasmonic acid biosynthesis	GO:0009695TIGR	2013148	jasmonic acid mediated signaling pathway	GO:0009867
Acc28900.1	2.52217	0.00134128	0.0606661	5.31538	15.6386	8.46122	59.0761	61.5921	48.6366	Acc28900.1	LG25	14813682	14816799	-	AT4G22680.1	273	2e-92	myb domain protein 85TAIR	2132583	nucleus	GO:0005634TAIR	2132583	transcription factor activity	GO:0003700TIGR	2132583	DNA binding	GO:0003677TIGR	2132583	regulation of transcription, DNA-dependent	GO:0006355TIGR	2132583	transcription factor activity	GO:0003700
Acc24740.1	2.52473	1.64481e-09	4.78359e-07	60.5954	104.257	98.3617	588.758	457.924	468.931	Acc24740.1	LG22	7669831	7670840	-	AT5G16250.1	229	3e-77	unknown protein; BEST Arabidopsis thaliana protein match is: unknown protein (TAIR:AT3G02640.1); Has 1807 Blast hits to 1807 proteins in 277 species: Archae - 0; Bacteria - 0; Metazoa - 736; Fungi - 347; Plants - 385; Viruses - 0; Other Eukaryotes - 339 (source: NCBI BLink).TAIR	2181446	biological_process unknown	GO:0000004TAIR	2181446	cellular_component unknown	GO:0008372TIGR	2181446	molecular_function unknown	GO:0005554
Acc17290.1	2.52807	0.000350341	0.0202162	55.28	49.001	109.996	194.25	505.234	535.921	Acc17290.1	LG15	13158738	13163526	+	AT5G45950.1	394	1e-137	GDSL-like Lipase/Acylhydrolase superfamily proteinTAIR	2152424	biological_process unknown	GO:0000004TAIR	2152424	catalytic activity	GO:0003824TAIR	2152424	endomembrane system	GO:0012505TIGR	2152424	carboxylic ester hydrolase activity	GO:0016789
Acc26823.1	2.5383	4.87515e-09	1.25473e-06	51.0277	57.3416	62.4015	422.544	283.859	286.314	Acc26823.1	LG23	25487346	25488672	+	AT3G27060.1	575	0	Ferritin/ribonucleotide reductase-like family proteinTAIR	2092029	cellular_component unknown	GO:0008372TAIR	2092029	deoxyribonucleoside diphosphate metabolism	GO:0009186TAIR	2092029	ribonucleoside-diphosphate reductase activity	GO:0004748TIGR	2092029	deoxyribonucleoside diphosphate metabolism	GO:0009186TIGR	2092029	ribonucleoside-diphosphate reductase activity	GO:0004748
Acc31095.1	2.53856	0.000102272	0.00729015	46.7754	83.406	94.1311	213.275	540.047	549.686	Acc31095.1	LG27	8293012	8294440	-	AT5G23530.1	392	1e-137	carboxyesterase 18TAIR	2171680	biological_process unknown	GO:0000004TAIR	2171680	chloroplast	GO:0009507TIGR	2171680	molecular_function unknown	GO:0005554
Acc14985.1	2.54197	1.29093e-06	0.000170654	19.1354	18.7663	19.0377	119.153	109.795	102.779	Acc14985.1	LG13	15038110	15038724	-	AT5G54970.1	62	3e-13	unknown protein; BEST Arabidopsis thaliana protein match is: unknown protein (TAIR:AT4G26960.1); Has 1807 Blast hits to 1807 proteins in 277 species: Archae - 0; Bacteria - 0; Metazoa - 736; Fungi - 347; Plants - 385; Viruses - 0; Other Eukaryotes - 339 (source: NCBI BLink).TAIR	2160184	membrane	GO:0016020TAIR	2160184	mitochondrion	GO:0005739TAIR	2160184	receptor activity	GO:0004872TAIR	2160184	transport	GO:0006810TAIR	2160184	transporter activity	GO:0005215
Acc32073.1	2.54871	0.00155845	0.0686734	4.25231	23.9792	12.6918	85.1096	74.9817	79.8375	Acc32073.1	LG28	9748529	9749674	+	AT3G44220.1	193	1e-62	Late embryogenesis abundant (LEA) hydroxyproline-rich glycoprotein familyTAIR	2095684	biological_process unknown	GO:0000004TAIR	2095684	cellular_component unknown	GO:0008372TIGR	2095684	molecular_function unknown	GO:0005554
Acc28399.1	2.55129	1.19645e-08	2.80615e-06	32.9554	33.3624	56.0556	241.311	244.583	231.253	Acc28399.1	LG25	7222783	7223761	-	AT1G14900.1	92	3e-23	high mobility group ATAIR	2006861	DNA binding	GO:0003677TAIR	2006861	chromatin	GO:0000785TAIR	2006861	chromosome organization and biogenesis (sensu Eukarya)	GO:0007001TAIR	2006861	nucleosome	GO:0000786TAIR	2006861	nucleosome assembly	GO:0006334TAIR	2006861	nucleus	GO:0005634TAIR	2006861	regulation of transcription, DNA-dependent	GO:0006355TIGR	2006861	DNA binding	GO:0003677TIGR	2006861	nucleus	GO:0005634TIGR	2006861	regulation of transcription, DNA-dependent	GO:0006355
Acc14305.1	2.55236	0.000121568	0.0083781	28.7031	23.9792	11.6342	170.219	97.2976	110.121	Acc14265.1	LG13	3191560	3193952	-	AT3G25980.1	360	1e-128	DNA-binding HORMA family proteinTAIR	2092124	endomembrane system	GO:0012505TIGR	2092124	DNA binding	GO:0003677TIGR	2092124	mitotic spindle checkpoint	GO:0007094
Acc32745.1	2.55475	6.85659e-05	0.005247	13.82	17.7238	12.6918	111.143	77.6596	71.5785	Acc32745.1	LG29	4276413	4277293	+	AT5G43250.1	145	5e-46	nuclear factor Y, subunit C13TAIR	2169237	transcription factor activity	GO:0003700TIGR	2169237	DNA binding	GO:0003677TIGR	2169237	nucleus	GO:0005634TIGR	2169237	regulation of transcription, DNA-dependent	GO:0006355
Acc09475.1	2.55551	0.00190969	0.0816756	5.31538	19.8089	8.46122	54.0696	82.1228	61.4841	Acc09475.1	LG8	25704501	25709065	-	AT1G54820.1	424	1e-146	Protein kinase superfamily proteinTAIR	3686621	cellular_component unknown	GO:0008372TAIR	3686621	protein amino acid phosphorylation	GO:0006468TIGR	3686621	kinase activity	GO:0016301
Acc16022.1	2.55967	8.17124e-05	0.00606194	31.8923	108.428	42.3061	342.441	364.197	370.74	Acc16022.1	LG14	10695926	10697353	+	AT3G60900.1	416	1e-143	FASCICLIN-like arabinogalactan-protein 10TAIR	2101840	cell adhesion	GO:0007155TAIR	2101840	endomembrane system	GO:0012505TIGR	2101840	molecular_function unknown	GO:0005554
Acc06584.1	2.56316	3.74626e-06	0.00043581	13.82	33.3624	25.3837	142.183	133.003	154.169	Acc06584.1	LG6	4737988	4740468	-	AT3G05600.1	444	1e-157	alpha/beta-Hydrolases superfamily proteinTAIR	2078066	aminopeptidase activity	GO:0004177TAIR	2078066	aromatic compound metabolism	GO:0006725TAIR	2078066	catalytic activity	GO:0003824TAIR	2078066	cytoplasm	GO:0005737TAIR	2078066	hydrolase activity	GO:0016787TAIR	2078066	prolyl aminopeptidase activity	GO:0016804TAIR	2078066	proteolysis and peptidolysis	GO:0006508
Acc08159.1	2.5641	3.67716e-09	9.63448e-07	36.1446	45.8733	31.7296	256.33	215.126	201.888	Acc08159.1	LG7	16228303	16230740	-	AT1G23790.1	530	0	Plant protein of unknown function (DUF936)TAIR	2034849	membrane	GO:0016020TAIR	2034849	metallopeptidase activity	GO:0008237TAIR	2034849	mitochondrial inner membrane	GO:0005743TAIR	2034849	protein translocase activity	GO:0015450TAIR	2034849	proteolysis and peptidolysis	GO:0006508TAIR	2034849	transport	GO:0006810TAIR	2034849	transporter activity	GO:0005215TAIR	2034849	zinc ion binding	GO:0008270
Acc23304.1	2.56618	0.000391253	0.0221378	11.6938	11.4683	12.6918	96.1238	66.9479	49.5543	Acc23304.1	LG20	16402834	16409079	+	AT4G29170.1	271	1e-92	Mnd1 family proteinTAIR	2119880	biological_process unknown	GO:0000004TAIR	2119880	cellular_component unknown	GO:0008372TIGR	2119880	molecular_function unknown	GO:0005554
Acc01717.1	2.57607	3.43911e-20	4.54635e-17	177.534	216.856	169.224	1048.35	1165.79	1147.09	Acc01717.1	LG2	3677082	3679272	-	AT5G23860.1	839	0	tubulin beta 8
Acc12833.1	2.57674	3.74138e-05	0.00315393	56.343	40.6604	20.0954	314.405	198.166	186.288	Acc12777.1	LG11	14519739	14522561	-	AT2G26180.1	291	5e-95	IQ-domain 6TAIR	2057458	cellular_component unknown	GO:0008372TAIR	2057458	phosphoenolpyruvate-dependent sugar phosphotransferase system	GO:0009401TAIR	2057458	sugar porter activity	GO:0005351TIGR	2057458	calmodulin binding	GO:0005516
Acc30969.1	2.57811	3.92747e-05	0.00329171	29.7661	64.6396	87.7852	241.311	409.721	436.812	Acc30969.1	LG27	6185603	6188163	+	AT3G26250.1	33	0.18	Cysteine/Histidine-rich C1 domain family proteinTAIR	2093495	DNA binding	GO:0003677TAIR	2093495	cellular_component unknown	GO:0008372TAIR	2093495	electron transport	GO:0006118TAIR	2093495	electron transporter activity	GO:0005489TAIR	2093495	intracellular signaling cascade	GO:0007242TAIR	2093495	regulation of transcription, DNA-dependent	GO:0006355
Acc15097.1	2.58312	3.4537e-14	2.13711e-11	63.7846	55.2565	69.8051	393.507	351.7	386.34	Acc15097.1	LG13	16671908	16672622	-	AT1G09200.1	260	4e-91	Histone superfamily proteinTAIR	2195340	DNA binding	GO:0003677TAIR	2195340	chloroplast	GO:0009507TAIR	2195340	chromosome organization and biogenesis (sensu Eukarya)	GO:0007001TAIR	2195340	nucleosome	GO:0000786TAIR	2195340	nucleosome assembly	GO:0006334TAIR	2195340	nucleus	GO:0005634TIGR	2195340	DNA binding	GO:0003677
Acc15035.1	2.58506	2.92278e-06	0.000349807	23.3877	44.8307	19.0377	191.246	166.923	166.099	Acc15035.1	LG13	15732688	15738428	-	AT2G20635.1	664	0	ATP binding;protein kinases;protein serine/threonine kinasesTAIR	2827362	biological_process unknown	GO:0000004TAIR	2827362	cellular_component unknown	GO:0008372TIGR	2827362	molecular_function unknown	GO:0005554
Acc13376.1	2.58665	6.79964e-06	0.000741016	13.82	17.7238	32.7872	132.17	128.54	125.721	Acc13238.1	LG12	4768453	4771705	+	AT5G06150.1	415	1e-142	Cyclin family proteinTAIR	3440834	nucleus	GO:0005634TIGR	3440834	cyclin-dependent protein kinase regulator activity	GO:0016538TIGR	3440834	regulation of cell cycle	GO:0000074
Acc26939.1	2.58855	0.000898559	0.0442929	5.31538	11.4683	7.40357	46.0593	47.3099	52.3073	Acc26939.1	LG23	26617260	26620420	-	AT4G12540.1	227	9e-69	unknown protein; Has 29 Blast hits to 26 proteins in 11 species: Archae - 2; Bacteria - 0; Metazoa - 0; Fungi - 0; Plants - 27; Viruses - 0; Other Eukaryotes - 0 (source: NCBI BLink).TAIR	2135584	DNA binding	GO:0003677TAIR	2135584	biological_process unknown	GO:0000004TAIR	2135584	nucleus	GO:0005634
Acc10156.1	2.59343	1.18538e-08	2.80615e-06	38.2707	76.108	44.4214	330.426	320.457	308.338	Acc10156.1	LG9	4688362	4699999	+	AT1G69770.1	771	0	chromomethylase 3TAIR	2205014	chromatin	GO:0000785TAIR	2205014	nucleus	GO:0005634
Acc16773.1	2.59443	4.93461e-06	0.000565013	12.7569	19.8089	23.2684	131.169	99.0829	107.368	Acc16773.1	LG15	6988990	6991747	-	AT1G63100.1	585	0	GRAS family transcription factorTAIR	2015242	chloroplast	GO:0009507TAIR	2015242	regulation of transcription	GO:0045449TAIR	2015242	transcription factor activity	GO:0003700TIGR	2015242	transcription factor activity	GO:0003700
Acc30568.1	2.60155	2.41777e-05	0.00220252	11.6938	12.5109	15.8648	92.1187	70.5185	80.7552	Acc30568.1	LG27	957871	960379	-	AT3G27330.1	259	4e-79	zinc finger (C3HC4-type RING finger) family proteinTAIR	2086665	mitochondrion	GO:0005739TIGR	2086665	biological_process unknown	GO:0000004TIGR	2086665	molecular_function unknown	GO:0005554
Acc00917.1	2.60819	4.20004e-05	0.00349999	160.525	433.711	175.57	986.27	1913.82	1794.05	Acc00917.1	LG1	14474129	14474899	-	AT1G72610.1	259	2e-88	germin-like protein 1TAIR	2030204	nutrient reservoir activity	GO:0045735TIGR	2030204	biological_process unknown	GO:0000004TIGR	2030204	extracellular matrix	GO:0005578
Acc00782.1	2.60936	8.12302e-07	0.00011524	24.4508	13.5535	24.326	122.157	135.681	122.05	Acc00782.1	LG1	12671902	12672357	+	AT3G13520.1	27	0.24	arabinogalactan protein 12TAIR	2092879	endomembrane system	GO:0012505TIGR	2092879	molecular_function unknown	GO:0005554
Acc07129.1	2.61203	8.02624e-05	0.0059983	9.56769	13.5535	9.51887	73.0942	61.5921	65.1547	Acc07129.1	LG6	16926539	16928527	+	AT4G38660.1	382	1e-133	Pathogenesis-related thaumatin superfamily proteinTAIR	3440192	mitochondrion	GO:0005739TIGR	3440192	molecular_function unknown	GO:0005554TIGR	3440192	response to pathogen	GO:0042828
Acc26451.1	2.6136	6.77171e-05	0.00521828	13.82	26.0644	28.5566	200.258	100.868	118.38	Acc26451.1	LG23	21338775	21344602	+	AT2G45300.1	56	4e-08	RNA 3'-terminal phosphate cyclase/enolpyruvate transferase, alpha/betaTIGR	2050811	3-phosphoshikimate 1-carboxyvinyltransferase activity	GO:0003866TIGR	2050811	aromatic amino acid family biosynthesis, shikimate pathway	GO:0016089TIGR	2050811	chloroplast	GO:0009507TIGR	2050811	glyphosate metabolism	GO:0018920
Acc10188.1	2.61387	3.37321e-05	0.00291974	10.6308	18.7663	25.3837	138.178	88.3712	109.203	Acc10188.1	LG9	5047076	5052627	-	AT2G42260.1	211	6e-68	uv-b-insensitive 4TIGR	2060034	biological_process unknown	GO:0000004TIGR	2060034	cellular_component unknown	GO:0008372TIGR	2060034	molecular_function unknown	GO:0005554
Acc03516.1	2.62411	0.00127767	0.0582423	17.0092	125.109	72.978	345.445	490.059	490.955	Acc03516.1	LG3	9022763	9025314	+	AT5G51750.1	1059	0	subtilase 1.3TAIR	2165365	catalytic activity	GO:0003824TAIR	2165365	endomembrane system	GO:0012505TAIR	2165365	peptidase activity	GO:0008233TAIR	2165365	proteolysis and peptidolysis	GO:0006508TAIR	2165365	subtilase activity	GO:0004289TIGR	2165365	proteolysis and peptidolysis	GO:0006508TIGR	2165365	subtilase activity	GO:0004289
Acc03086.1	2.62962	6.39859e-07	9.25823e-05	21.2615	25.0218	35.9602	129.166	180.313	199.135	Acc03086.1	LG3	5359310	5366577	-	AT2G38620.2	519	0	cyclin-dependent kinase B1;2
Acc13859.1	2.63042	1.05695e-07	1.90927e-05	23.3877	31.2772	38.0755	237.306	171.387	166.099	Acc13856.1	LG12	18624494	18630827	-	AT1G03780.3	798	0	targeting protein for XKLP2
Acc31113.1	2.63722	8.05643e-06	0.000858261	166.903	285.666	554.21	1746.25	2312.83	2204.25	Acc31113.1	LG27	8637227	8638057	+	AT2G02130.1	88	7e-25	low-molecular-weight cysteine-rich 68TAIR	2051637	endomembrane system	GO:0012505TAIR	2051637	ion channel inhibitor activity	GO:0008200TAIR	2051637	pathogenesis	GO:0009405TIGR	2051637	protease inhibitor activity	GO:0030414
Acc06568.1	2.64949	0.000268393	0.016228	32.9554	110.513	27.499	402.518	355.27	315.679	Acc06568.1	LG6	11224922	11229085	-	AT4G18570.1	412	1e-136	Tetratricopeptide repeat (TPR)-like superfamily proteinTAIR	2831358	chloroplast	GO:0009507TIGR	2831358	biological_process unknown	GO:0000004TIGR	2831358	molecular_function unknown	GO:0005554
Acc00125.1	2.66024	0.00078192	0.0398958	14.8831	18.7663	5.28826	115.148	57.1289	74.3315	Acc00125.1	LG1	184744	186348	+	AT4G31980.1	145	8e-38	unknown protein; CONTAINS InterPro DOMAIN/s: Protein of unknown function DUF247, plant (InterPro:IPR004158), Protein of unknown function DUF862, eukaryotic (InterPro:IPR008580); BEST Arabidopsis thaliana protein match is: Plant protein of unknown function (DUF247) (TAIR:AT5G11290.1); Has 1967 Blast hits to 1844 proteins in 183 species: Archae - 0; Bacteria - 6; Metazoa - 223; Fungi - 83; Plants -…	3438541	DNA binding	GO:0003677TAIR	3438541	mitochondrion	GO:0005739TAIR	3438541	nucleus	GO:0005634TAIR	3438541	transport	GO:0006810TAIR	3438541	transporter activity	GO:0005215
Acc06017.1	2.66194	4.13953e-14	2.50813e-11	53.1538	74.0228	81.4393	462.596	417.755	440.483	Acc06017.1	LG5	16640829	16642003	-	AT5G67210.1	353	1e-122	Protein of unknown function (DUF579)TIGR	2155517	biological_process unknown	GO:0000004TIGR	2155517	cellular_component unknown	GO:0008372TIGR	2155517	molecular_function unknown	GO:0005554
Acc27781.1	2.66408	0.00014921	0.0100684	8.50461	12.5109	31.7296	106.137	113.365	114.709	Acc27781.1	LG24	12307412	12309783	-	AT1G07370.1	440	1e-157	proliferating cellular nuclear antigen 1TAIR	2025061	DNA binding	GO:0003677TAIR	2025061	DNA polymerase processivity factor activity	GO:0030337TAIR	2025061	delta-DNA polymerase cofactor complex	GO:0005660TAIR	2025061	nucleus	GO:0005634TAIR	2025061	regulation of DNA replication	GO:0006275TIGR	2025061	DNA binding	GO:0003677TIGR	2025061	DNA polymerase processivity factor activity	GO:0030337TIGR	2025061	delta-DNA polymerase cofactor complex	GO:0005660TIGR	2025061	nucleus	GO:0005634TIGR	2025061	regulation of DNA replication	GO:0006275
Acc13838.1	2.66723	0.000140583	0.00959757	6.37846	20.8515	12.6918	102.132	74.9817	77.0845	Acc13823.1	LG12	16902553	16907677	-	AT4G28250.1	340	1e-118	expansin B3TAIR	2123642	endomembrane system	GO:0012505TAIR	2123642	extracellular	GO:0005576TIGR	2123642	cell wall loosening (sensu Magnoliophyta)	GO:0009828TIGR	2123642	cell wall organization and biogenesis (sensu Magnoliophyta)	GO:0009664TIGR	2123642	molecular_function unknown	GO:0005554TIGR	2123642	unidimensional cell growth	GO:0009826
Acc13118.1	2.68328	9.7105e-05	0.0070077	21.2615	47.9584	25.3837	106.137	243.69	257.866	Acc13107.1	LG12	2573824	2579169	+	AT4G13370.1	595	0	Plant protein of unknown function (DUF936)TAIR	2142059	biological_process unknown	GO:0000004TAIR	2142059	mitochondrion	GO:0005739TIGR	2142059	molecular_function unknown	GO:0005554
Acc04140.1	2.68546	3.47833e-07	5.43872e-05	15.9461	32.3198	32.7872	142.183	185.669	193.629	Acc04140.1	LG3	18442925	18444187	-	AT1G24140.1	206	1e-63	Matrixin family proteinTAIR	2032466	endomembrane system	GO:0012505TAIR	2032466	metalloendopeptidase activity	GO:0004222TAIR	2032466	metallopeptidase activity	GO:0008237TAIR	2032466	proteolysis and peptidolysis	GO:0006508TAIR	2032466	zinc ion binding	GO:0008270TIGR	2032466	extracellular matrix	GO:0005578TIGR	2032466	metalloendopeptidase activity	GO:0004222TIGR	2032466	proteolysis and peptidolysis	GO:0006508
Acc00831.1	2.68553	0.0010402	0.0496749	9.56769	12.5109	5.28826	83.107	40.1687	53.225	Acc00831.1	LG1	13283019	13286159	-	AT2G42260.1	219	4e-71	uv-b-insensitive 4TIGR	2060034	biological_process unknown	GO:0000004TIGR	2060034	cellular_component unknown	GO:0008372TIGR	2060034	molecular_function unknown	GO:0005554
Acc10650.1	2.69387	5.09185e-05	0.00413649	9.56769	12.5109	8.46122	62.08	74.089	61.4841	Acc10574.1	LG9	12391037	12402275	+	AT5G10030.1	448	1e-158	TGACG motif-binding factor 4TAIR	2184077	nucleus	GO:0005634TAIR	2184077	regulation of transcription, DNA-dependent	GO:0006355TAIR	2184077	transcription factor activity	GO:0003700TIGR	2184077	DNA binding	GO:0003677TIGR	2184077	calmodulin binding	GO:0005516TIGR	2184077	transcription factor activity	GO:0003700
Acc12777.1	2.69834	0.00234379	0.0976566	3.18923	8.3406	5.28826	37.0477	39.2761	33.0362	Acc12738.1	LG11	14082987	14086561	-	AT1G14520.1	511	0	myo-inositol oxygenase 1TIGR	3435702	biological_process unknown	GO:0000004TIGR	3435702	cellular_component unknown	GO:0008372TIGR	3435702	oxidoreductase activity	GO:0016491
Acc13561.1	2.70059	2.5829e-25	7.51185e-22	843.02	884.104	737.184	6123.89	5013.95	4882.94	Acc13550.1	LG12	11593805	11600162	-	AT1G72250.2	1129	0	Di-glucose binding protein with Kinesin motor domain
Acc29816.1	2.7025	2.424e-07	4.05156e-05	19.1354	25.0218	15.8648	137.177	144.607	109.203	Acc29816.1	LG26	11905552	11909660	-	AT3G48160.2	380	1e-130	DP-E2F-like 1TAIR	1005714393	regulation of cell cycle	GO:0000074TAIR	1005714393	regulation of transcription, DNA-dependent	GO:0006355TAIR	1005714393	transcription factor activity	GO:0003700TAIR	1005714393	transcription factor complex	GO:0005667
Acc30317.1	2.71233	3.76289e-09	9.77108e-07	26.5769	56.299	38.0755	240.31	277.611	275.302	Acc30317.1	LG26	18247384	18250958	-	AT2G26760.1	403	1e-139	Cyclin B1;4TAIR	2043817	nucleus	GO:0005634TAIR	2043817	regulation of cell cycle	GO:0000074TIGR	2043817	cyclin-dependent protein kinase regulator activity	GO:0016538TIGR	2043817	regulation of cell cycle	GO:0000074
Acc06347.1	2.7161	1.79495e-06	0.000227959	90.3615	82.3634	74.0357	879.132	372.23	370.74	Acc06347.1	LG6	3477527	3479487	-	AT2G03090.1	379	1e-134	expansin A15TAIR	2056669	endomembrane system	GO:0012505TAIR	2056669	extracellular	GO:0005576TIGR	2056669	cell wall loosening (sensu Magnoliophyta)	GO:0009828TIGR	2056669	cell wall modification during cell expansion (sensu Magnoliophyta)	GO:0009831TIGR	2056669	molecular_function unknown	GO:0005554TIGR	2056669	unidimensional cell growth	GO:0009826
Acc04445.1	2.71646	2.13359e-22	3.87821e-19	114.812	130.322	133.264	912.175	785.522	790.116	Acc04445.1	LG4	218893	221608	+	AT1G20930.1	550	0	cyclin-dependent kinase B2;2TIGR	2037409	kinase activity	GO:0016301
Acc05875.1	2.71659	3.00798e-08	6.24865e-06	27.64	30.2347	27.499	242.312	158.89	160.593	Acc05875.1	LG5	14759579	14760663	+	AT5G38300.1	113	1e-30	unknown protein; FUNCTIONS IN: molecular_function unknown; INVOLVED IN: biological_process unknown; LOCATED IN: cellular_component unknown; EXPRESSED IN: 12 plant structures; EXPRESSED DURING: 6 growth stages; BEST Arabidopsis thaliana protein match is: unknown protein (TAIR:AT1G67035.2); Has 1807 Blast hits to 1807 proteins in 277 species: Archae - 0; Bacteria - 0; Metazoa - 736; Fungi - 347; Pl…	3442256	biological_process unknown	GO:0000004TAIR	3442256	cellular_component unknown	GO:0008372TIGR	3442256	molecular_function unknown	GO:0005554
Acc16843.1	2.72062	0.00171316	0.0746876	13.82	8.3406	2.11531	45.058	63.3774	51.3897	Acc16843.1	LG15	8221949	8223591	+	AT5G02190.1	566	0	Eukaryotic aspartyl protease family proteinTAIR	2185172	aspartic-type endopeptidase activity	GO:0004190TAIR	2185172	chloroplast	GO:0009507TAIR	2185172	pepsin A activity	GO:0004194TAIR	2185172	proteolysis and peptidolysis	GO:0006508
Acc21702.1	2.72454	0.00021575	0.0134939	13.82	4.1703	9.51887	62.08	61.5921	57.8134	Acc21702.1	LG23	13363144	13363583	+	AT1G47490.1	30	0.06	RNA-binding protein 47CTIGR	2015402	RNA binding	GO:0003723
Acc22911.1	2.72986	2.31608e-07	3.89355e-05	55.28	59.4268	32.7872	449.579	292.786	236.76	Acc22911.1	LG20	8264904	8267818	+	AT1G48100.1	676	0	Pectin lyase-like superfamily proteinTAIR	2023816	ATP binding	GO:0005524TAIR	2023816	carbohydrate metabolism	GO:0005975TAIR	2023816	mitochondrion	GO:0005739TAIR	2023816	polygalacturonase activity	GO:0004650TAIR	2023816	tRNA aminoacylation for protein translation	GO:0006418TAIR	2023816	tRNA ligase activity	GO:0004812TIGR	2023816	carbohydrate metabolism	GO:0005975TIGR	2023816	polygalacturonase activity	GO:0004650
Acc26621.1	2.73212	1.09385e-05	0.00113211	17.0092	13.5535	8.46122	101.13	81.2301	77.0845	Acc26621.1	LG23	23270567	23275140	+	AT1G18550.1	892	0	ATP binding microtubule motor family proteinTAIR	2027477	ATP binding	GO:0005524TAIR	2027477	biological_process unknown	GO:0000004TAIR	2027477	microtubule associated complex	GO:0005875TAIR	2027477	motor activity	GO:0003774
Acc10837.1	2.73519	0.00095912	0.0466822	5.31538	12.5109	10.5765	35.0451	71.4111	82.5905	Acc10832.1	LG9	15860823	15862866	-	AT4G38460.1	410	1e-144	geranylgeranyl reductaseTAIR	3438684	chloroplast	GO:0009507
Acc16197.1	2.73873	2.06273e-05	0.00191052	25.5138	41.703	61.3439	154.199	335.632	367.987	Acc16197.1	LG14	15064011	15064752	+	AT1G09200.1	228	2e-78	Histone superfamily proteinTAIR	2195340	DNA binding	GO:0003677TAIR	2195340	chloroplast	GO:0009507TAIR	2195340	chromosome organization and biogenesis (sensu Eukarya)	GO:0007001TAIR	2195340	nucleosome	GO:0000786TAIR	2195340	nucleosome assembly	GO:0006334TAIR	2195340	nucleus	GO:0005634TIGR	2195340	DNA binding	GO:0003677
Acc27163.1	2.75947	0.00185109	0.0796377	3.18923	10.4257	4.23061	35.0451	41.0614	44.966	Acc27163.1	LG24	1391207	1392074	+	AT1G24020.1	67	2e-14	MLP-like protein 423TIGR	2199931	biological_process unknown	GO:0000004TIGR	2199931	cellular_component unknown	GO:0008372TIGR	2199931	molecular_function unknown	GO:0005554
Acc13867.1	2.769	7.7902e-05	0.00586385	47.8384	250.218	107.881	851.096	963.157	953.462	Acc13859.1	LG12	18671952	18675333	+	AT4G28430.1	266	1e-84	Reticulon family proteinTAIR	2121416	chloroplast	GO:0009507TAIR	2121416	dicarboxylic acid transport	GO:0006835TAIR	2121416	endoplasmic reticulum	GO:0005783TAIR	2121416	membrane	GO:0016020TIGR	2121416	endoplasmic reticulum	GO:0005783TIGR	2121416	molecular_function unknown	GO:0005554
Acc14265.1	2.77164	0.000153335	0.010299	7.44153	7.29802	7.40357	47.0606	51.7731	52.3073	Acc14202.1	LG13	2539955	2543944	-	AT1G60470.1	504	0	galactinol synthase 4TAIR	2036575	carbohydrate biosynthesis	GO:0016051TAIR	2036575	cellular_component unknown	GO:0008372TAIR	2036575	transferase activity, transferring glycosyl groups	GO:0016757TIGR	2036575	carbohydrate biosynthesis	GO:0016051TIGR	2036575	transferase activity, transferring hexosyl groups	GO:0016758
Acc24886.1	2.772	2.7278e-09	7.41426e-07	21.2615	32.3198	26.4413	210.271	154.427	182.617	Acc24886.1	LG22	10447147	10452758	-	AT5G02370.1	669	0	ATP binding microtubule motor family proteinTAIR	2180121	ATP binding	GO:0005524TAIR	2180121	DNA binding	GO:0003677TAIR	2180121	chloroplast	GO:0009507TAIR	2180121	establishment of competence for transformation	GO:0030420TAIR	2180121	integral to membrane	GO:0016021TAIR	2180121	microtubule associated complex	GO:0005875TAIR	2180121	motor activity	GO:0003774
Acc10727.1	2.77936	8.78338e-07	0.000124003	13.82	15.6386	11.6342	102.132	83.9081	96.3556	Acc10699.1	LG9	14164046	14165547	+	AT3G62020.1	298	1e-103	germin-like protein 10TAIR	2079581	endomembrane system	GO:0012505TAIR	2079581	nutrient reservoir activity	GO:0045735TIGR	2079581	biological_process unknown	GO:0000004
Acc07523.1	2.78109	9.88729e-07	0.000136281	10.6308	15.6386	16.9224	85.1096	108.009	103.697	Acc07523.1	LG7	3158126	3159168	+	AT2G41610.1	301	1e-102	unknown protein; Has 35333 Blast hits to 34131 proteins in 2444 species: Archae - 798; Bacteria - 22429; Metazoa - 974; Fungi - 991; Plants - 531; Viruses - 0; Other Eukaryotes - 9610 (source: NCBI BLink).TAIR	2062677	biological_process unknown	GO:0000004TAIR	2062677	cellular_component unknown	GO:0008372TIGR	2062677	molecular_function unknown	GO:0005554
Acc30211.1	2.78477	1.18295e-14	8.6009e-12	73.3523	118.854	94.1311	756.975	598.961	618.511	Acc30211.1	LG26	17075782	17076825	+	AT3G45930.1	162	2e-53	Histone superfamily proteinTAIR	2077126	DNA binding	GO:0003677TAIR	2077126	chromosome organization and biogenesis (sensu Eukarya)	GO:0007001TAIR	2077126	nucleosome	GO:0000786TAIR	2077126	nucleosome assembly	GO:0006334TAIR	2077126	nucleus	GO:0005634TIGR	2077126	DNA binding	GO:0003677
Acc18343.1	2.78955	2.36992e-10	8.30415e-08	34.0184	51.0862	32.7872	252.325	235.657	327.609	Acc18343.1	LG16	8651741	8656364	+	AT5G08020.1	842	0	RPA70-kDa subunit BTIGR	2142807	DNA replication	GO:0006260TIGR	2142807	cellular_component unknown	GO:0008372TIGR	2142807	molecular_function unknown	GO:0005554
Acc27721.1	2.79841	0.000548995	0.0296223	6.37846	32.3198	8.46122	124.16	99.9756	104.615	Acc27721.1	LG24	11635779	11638589	+	AT2G39690.1	405	1e-139	Protein of unknown function, DUF547TIGR	2043234	biological_process unknown	GO:0000004TIGR	2043234	cellular_component unknown	GO:0008372TIGR	2043234	molecular_function unknown	GO:0005554
Acc00555.1	2.79879	3.21598e-05	0.00281718	11.6938	6.25545	9.51887	65.0838	60.6994	65.1547	Acc00555.1	LG1	8456779	8460165	+	AT5G67270.1	358	1e-124	end binding protein 1CTIGR	3440651	microtubule binding	GO:0008017
Acc24690.1	2.79906	0.000736564	0.0379814	6.37846	6.25545	5.28826	44.0567	32.135	48.6366	Acc24690.1	LG22	5921411	5923070	-	AT5G01420.1	212	8e-65	Glutaredoxin family proteinTAIR	2179156	biological_process unknown	GO:0000004TAIR	2179156	mitochondrion	GO:0005739TAIR	2179156	molecular_function unknown	GO:0005554
Acc02720.1	2.80623	1.35067e-08	3.11759e-06	38.2707	38.5753	39.1331	173.223	306.175	331.28	Acc02720.1	LG3	1686043	1692381	-	AT5G51600.1	769	0	Microtubule associated protein (MAP65/ASE1) family proteinTAIR	2153151	cellular_component unknown	GO:0008372TIGR	2153151	molecular_function unknown	GO:0005554
Acc22882.1	2.81039	1.46334e-08	3.2991e-06	23.3877	18.7663	14.8071	123.159	132.111	144.075	Acc22882.1	LG20	7767286	7772498	-	AT5G26910.1	336	1e-101	unknown protein; BEST Arabidopsis thaliana protein match is: unknown protein (TAIR:AT3G58650.1); Has 1322 Blast hits to 684 proteins in 162 species: Archae - 4; Bacteria - 497; Metazoa - 157; Fungi - 101; Plants - 155; Viruses - 0; Other Eukaryotes - 408 (source: NCBI BLink).TAIR	2148532	biological_process unknown	GO:0000004TAIR	2148532	mitochondrion	GO:0005739TIGR	2148532	molecular_function unknown	GO:0005554
Acc14663.1	2.81491	8.65811e-09	2.09837e-06	24.4508	45.8733	28.5566	181.233	262.436	252.36	Acc14662.1	LG13	8536555	8541947	+	AT1G04020.2	517	1e-175	breast cancer associated RING 1TAIR	1006229687	biological_process unknown	GO:0000004
Acc22615.1	2.82248	5.26167e-06	0.000597754	8.50461	17.7238	10.5765	94.1212	74.9817	91.7673	Acc22615.1	LG20	3508657	3511301	-	AT2G26180.1	408	1e-140	IQ-domain 6TAIR	2057458	cellular_component unknown	GO:0008372TAIR	2057458	phosphoenolpyruvate-dependent sugar phosphotransferase system	GO:0009401TAIR	2057458	sugar porter activity	GO:0005351TIGR	2057458	calmodulin binding	GO:0005516
Acc21981.1	2.82824	1.21925e-06	0.000164844	12.7569	13.5535	11.6342	105.135	84.8007	79.8375	Acc21981.1	LG23	15371931	15372455	-	AT1G19020.1	62	3e-14	unknown protein; BEST Arabidopsis thaliana protein match is: unknown protein (TAIR:AT3G48180.1); Has 88 Blast hits to 88 proteins in 15 species: Archae - 0; Bacteria - 0; Metazoa - 0; Fungi - 0; Plants - 88; Viruses - 0; Other Eukaryotes - 0 (source: NCBI BLink).TAIR	2011295	biological_process unknown	GO:0000004TAIR	2011295	cellular_component unknown	GO:0008372TIGR	2011295	molecular_function unknown	GO:0005554
Acc33387.1	2.83338	1.79189e-11	8.01745e-09	60.5954	55.2565	29.6143	358.462	348.129	330.362	Acc33387.1	LG29	16818061	16818799	+	AT1G13050.1	27	7.3	unknown protein; BEST Arabidopsis thaliana protein match is: unknown protein (TAIR:AT3G26350.1); Has 538 Blast hits to 510 proteins in 88 species: Archae - 0; Bacteria - 23; Metazoa - 81; Fungi - 36; Plants - 361; Viruses - 8; Other Eukaryotes - 29 (source: NCBI BLink).TAIR	2031839	biological_process unknown	GO:0000004TAIR	2031839	cellular_component unknown	GO:0008372TIGR	2031839	molecular_function unknown	GO:0005554
Acc11218.1	2.83682	4.87409e-05	0.00400432	5.31538	8.3406	12.6918	68.0877	63.3774	56.8957	Acc11190.1	LG10	3612576	3614283	-	AT4G29250.1	227	3e-69	HXXXD-type acyl-transferase family proteinTAIR	2118298	cellular_component unknown	GO:0008372TIGR	2118298	biological_process unknown	GO:0000004TIGR	2118298	transferase activity	GO:0016740
Acc05795.1	2.84188	4.7287e-11	1.8839e-08	20.1985	31.2772	25.3837	181.233	182.098	188.123	Acc05795.1	LG5	13370728	13372620	+	AT3G02120.1	85	2e-22	hydroxyproline-rich glycoprotein family proteinTIGR	2078707	biological_process unknown	GO:0000004TIGR	2078707	cellular_component unknown	GO:0008372TIGR	2078707	molecular_function unknown	GO:0005554
Acc21097.1	2.8479	2.91265e-07	4.68003e-05	56.343	130.322	43.3638	581.749	532.013	543.262	Acc21097.1	LG19	7065558	7067936	-	AT4G34160.1	256	5e-84	CYCLIN D3;1TAIR	2124330	nucleus	GO:0005634TIGR	2124330	cyclin-dependent protein kinase regulator activity	GO:0016538TIGR	2124330	regulation of cell cycle	GO:0000074
Acc03663.1	2.84968	0.00018882	0.0121493	6.37846	7.29802	8.46122	38.049	58.9142	62.4017	Acc03663.1	LG3	10885098	10887750	+	AT3G51740.1	439	1e-149	inflorescence meristem receptor-like kinase 2TAIR	2098266	kinase activity	GO:0016301TAIR	2098266	protein amino acid phosphorylation	GO:0006468TAIR	2098266	proteolysis and peptidolysis	GO:0006508TIGR	2098266	ATP binding	GO:0005524TIGR	2098266	protein amino acid phosphorylation	GO:0006468TIGR	2098266	protein serine/threonine kinase activity	GO:0004674TIGR	2098266	transmembrane receptor protein tyrosine kinase signaling pathway	GO:0007169
Acc08076.1	2.85328	5.97374e-14	3.40656e-11	170.092	300.262	173.455	1659.14	1430.9	1563.71	Acc08076.1	LG7	10182634	10187353	+	AT3G18660.2	863	0	plant glycogenin-like starch initiation protein 1
Acc13464.1	2.86579	1.92733e-09	5.49534e-07	29.7661	44.8307	26.4413	311.401	220.482	205.559	Acc13438.1	LG12	8254869	8255472	+	AT3G52790.1	116	3e-35	peptidoglycan-binding LysM domain-containing proteinTAIR	2083292	cell wall catabolism	GO:0016998TAIR	2083292	endomembrane system	GO:0012505TIGR	2083292	cell wall catabolism	GO:0016998TIGR	2083292	molecular_function unknown	GO:0005554
Acc18960.1	2.87019	0.000768271	0.0392683	7.44153	10.4257	8.46122	107.138	48.2025	37.6246	Acc18960.1	LG17	1779730	1784510	-	AT4G28430.1	281	2e-90	Reticulon family proteinTAIR	2121416	chloroplast	GO:0009507TAIR	2121416	dicarboxylic acid transport	GO:0006835TAIR	2121416	endoplasmic reticulum	GO:0005783TAIR	2121416	membrane	GO:0016020TIGR	2121416	endoplasmic reticulum	GO:0005783TIGR	2121416	molecular_function unknown	GO:0005554
Acc20551.1	2.88969	2.46595e-07	4.09813e-05	72.2892	129.279	77.2086	362.467	869.43	834.164	Acc20551.1	LG18	15482444	15492322	-	AT4G22010.1	832	0	SKU5 similar 4TAIR	2120647	copper ion binding	GO:0005507TAIR	2120647	endomembrane system	GO:0012505TIGR	2120647	copper ion binding	GO:0005507TIGR	2120647	male gametophyte development	GO:0009555TIGR	2120647	pollen germination	GO:0009846
Acc10832.1	2.89668	5.61787e-07	8.37869e-05	39.3338	30.2347	16.9224	139.179	237.442	267.043	Acc10793.1	LG9	15402157	15409317	-	AT2G21050.1	840	0	like AUXIN RESISTANT 2TAIR	2047101	amino acid permease activity	GO:0015359TAIR	2047101	amino acid transport	GO:0006865TAIR	2047101	membrane	GO:0016020TAIR	2047101	transporter activity	GO:0005215TIGR	2047101	amino acid transport	GO:0006865TIGR	2047101	membrane	GO:0016020
Acc11634.1	2.89706	1.04257e-07	1.89507e-05	15.9461	15.6386	13.7495	134.173	92.8344	111.038	Acc11616.1	LG10	13800402	13805043	-	AT1G34060.1	490	1e-172	Pyridoxal phosphate (PLP)-dependent transferases superfamily proteinTAIR	2009030	carbon-sulfur lyase activity	GO:0016846TAIR	2009030	endomembrane system	GO:0012505TAIR	2009030	histidine biosynthesis	GO:0000105TAIR	2009030	histidinol-phosphate transaminase activity	GO:0004400TIGR	2009030	carbon-sulfur lyase activity	GO:0016846
Acc27154.1	2.90072	3.33608e-08	6.78483e-06	55.28	28.1495	39.1331	422.544	264.221	228.5	Acc27154.1	LG24	1346300	1347331	-	AT1G24020.1	74	3e-17	MLP-like protein 423TIGR	2199931	biological_process unknown	GO:0000004TIGR	2199931	cellular_component unknown	GO:0008372TIGR	2199931	molecular_function unknown	GO:0005554
Acc24448.1	2.90246	1.80237e-10	6.4714e-08	31.8923	67.7674	34.9025	332.428	322.243	352.386	Acc24448.1	LG21	16689697	16691654	+	AT5G66230.1	216	7e-68	Chalcone-flavanone isomerase family proteinTAIR	2156966	biological_process unknown	GO:0000004TAIR	2156966	mitochondrion	GO:0005739TIGR	2156966	molecular_function unknown	GO:0005554
Acc01102.1	2.90328	2.16925e-10	7.69368e-08	20.1985	45.8733	31.7296	259.334	239.227	234.006	Acc01102.1	LG1	16610980	16614893	-	AT1G20610.1	402	1e-138	Cyclin B2;3TAIR	3691012	cellular_component unknown	GO:0008372TIGR	3691012	cyclin-dependent protein kinase regulator activity	GO:0016538TIGR	3691012	regulation of cell cycle	GO:0000074
Acc11935.1	2.90534	1.6307e-07	2.85696e-05	9.56769	26.0644	19.0377	154.199	127.647	128.474	Acc11634.1	LG10	14116214	14117841	+	AT1G34245.1	103	5e-30	Putative membrane lipoproteinTAIR	3689207	biological_process unknown	GO:0000004TAIR	3689207	endomembrane system	GO:0012505TIGR	3689207	molecular_function unknown	GO:0005554
Acc05263.1	2.90605	0.000425678	0.0238536	30.8292	94.8743	27.499	142.183	501.663	504.72	Acc05263.1	LG5	874064	876705	-	AT3G12500.1	287	3e-97	basic chitinaseTAIR	2092501	endomembrane system	GO:0012505TIGR	2092501	chitinase activity	GO:0004568
Acc07760.1	2.90842	2.72653e-07	4.4395e-05	28.7031	13.5535	14.8071	174.224	136.574	117.462	Acc07760.1	LG7	6358046	6362407	+	AT3G52110.2	206	1e-63	unknown protein; FUNCTIONS IN: molecular_function unknown; INVOLVED IN: biological_process unknown; LOCATED IN: cellular_component unknown; EXPRESSED IN: 20 plant structures; EXPRESSED DURING: 11 growth stages.
Acc17725.1	2.90887	0.00197515	0.0838588	3.18923	6.25545	3.17296	27.0348	36.5982	31.2009	Acc17725.1	LG16	1797079	1800059	+	AT1G14520.1	503	0	myo-inositol oxygenase 1TIGR	3435702	biological_process unknown	GO:0000004TIGR	3435702	cellular_component unknown	GO:0008372TIGR	3435702	oxidoreductase activity	GO:0016491
Acc23492.1	2.91523	8.47834e-06	0.000897082	10.6308	22.9366	14.8071	173.223	108.009	84.4259	Acc23492.1	LG21	735629	736759	-	AT5G42330.1	110	5e-30	unknown protein; Has 35333 Blast hits to 34131 proteins in 2444 species: Archae - 798; Bacteria - 22429; Metazoa - 974; Fungi - 991; Plants - 531; Viruses - 0; Other Eukaryotes - 9610 (source: NCBI BLink).TAIR	3440909	biological_process unknown	GO:0000004TAIR	3440909	cellular_component unknown	GO:0008372TIGR	3440909	molecular_function unknown	GO:0005554
Acc22737.1	2.93221	1.6026e-08	3.54584e-06	12.7569	21.8941	15.8648	148.191	117.828	120.215	Acc22737.1	LG20	5445497	5446217	+	AT3G52790.1	111	3e-33	peptidoglycan-binding LysM domain-containing proteinTAIR	2083292	cell wall catabolism	GO:0016998TAIR	2083292	endomembrane system	GO:0012505TIGR	2083292	cell wall catabolism	GO:0016998TIGR	2083292	molecular_function unknown	GO:0005554
Acc28108.1	2.94434	3.02624e-09	8.14927e-07	65.9107	52.1287	29.6143	277.357	467.743	390.928	Acc28108.1	LG24	15785740	15787023	-	AT5G56480.1	47	1e-07	Bifunctional inhibitor/lipid-transfer protein/seed storage 2S albumin superfamily proteinTAIR	2161107	endomembrane system	GO:0012505TIGR	2161107	lipid binding	GO:0008289TIGR	2161107	lipid transport	GO:0006869
Acc26065.1	2.95363	2.41714e-13	1.27814e-10	44.6492	74.0228	49.7097	525.677	393.654	386.34	Acc26065.1	LG23	8615761	8617416	-	AT1G03495.1	249	2e-77	HXXXD-type acyl-transferase family proteinTIGR	2825046	biological_process unknown	GO:0000004TIGR	2825046	transferase activity	GO:0016740
Acc05236.1	2.95924	0.000376601	0.0215604	7.44153	4.1703	4.23061	48.0619	36.5982	38.5422	Acc05236.1	LG5	1818968	1819451	+	AT3G51325.1	74	2e-18	RING/U-box superfamily proteinTAIR	1006228499	biological_process unknown	GO:0000004TAIR	1006228499	cellular_component unknown	GO:0008372TAIR	1006228499	molecular_function unknown	GO:0005554
Acc20529.1	2.96262	3.44997e-11	1.41318e-08	80.7938	67.7674	127.976	517.667	814.979	822.235	Acc20529.1	LG18	15238443	15239667	+	AT3G51970.1	261	6e-85	acyl-CoA sterol acyl transferase 1TAIR	2083779	biological_process unknown	GO:0000004TAIR	2083779	endomembrane system	GO:0012505TIGR	2083779	acyltransferase activity	GO:0008415
Acc30132.1	2.96952	6.77371e-07	9.75246e-05	9.56769	21.8941	25.3837	107.138	182.991	155.087	Acc30132.1	LG26	16158724	16159164	-	AT2G04550.1	27	3.4	indole-3-butyric acid response 5TAIR	2058343	phosphoprotein phosphatase activity	GO:0004721TAIR	2058343	protein amino acid dephosphorylation	GO:0006470TAIR	2058343	protein tyrosine/serine/threonine phosphatase activity	GO:0008138TIGR	2058343	protein tyrosine/serine/threonine phosphatase activity	GO:0008138
Acc13438.1	2.97223	7.80287e-05	0.00586385	3.18923	8.3406	15.8648	75.0967	81.2301	58.731	Acc13414.1	LG12	7996136	7997571	-	AT5G03870.1	297	2e-98	Glutaredoxin family proteinTAIR	3440978	N-terminal protein myristoylation	GO:0006499TAIR	3440978	cellular_component unknown	GO:0008372TIGR	3440978	molecular_function unknown	GO:0005554
Acc16217.1	2.97512	4.12778e-05	0.00344966	6.37846	9.38317	8.46122	85.1096	57.1289	48.6366	Acc16217.1	LG14	15290588	15293727	+	AT3G52110.2	231	1e-73	unknown protein; FUNCTIONS IN: molecular_function unknown; INVOLVED IN: biological_process unknown; LOCATED IN: cellular_component unknown; EXPRESSED IN: 20 plant structures; EXPRESSED DURING: 11 growth stages.
Acc29222.1	2.97819	6.92192e-25	1.83009e-21	105.245	95.9169	76.151	766.988	697.151	721.291	Acc29222.1	LG25	19108187	19109463	+	AT5G57920.1	167	4e-53	early nodulin-like protein 10TAIR	2174427	copper ion binding	GO:0005507TAIR	2174427	electron transport	GO:0006118TAIR	2174427	electron transporter activity	GO:0005489TAIR	2174427	endomembrane system	GO:0012505TIGR	2174427	copper ion binding	GO:0005507TIGR	2174427	electron transport	GO:0006118TIGR	2174427	electron transporter activity	GO:0005489
Acc10530.1	2.98193	0.000657508	0.0345792	5.31538	6.25545	4.23061	59.0761	32.135	33.9539	Acc10530.1	LG9	11609234	11610473	+	AT1G26290.1	71	5e-16	unknown protein; Has 126 Blast hits to 112 proteins in 36 species: Archae - 0; Bacteria - 6; Metazoa - 14; Fungi - 3; Plants - 14; Viruses - 0; Other Eukaryotes - 89 (source: NCBI BLink).TAIR	2028781	biological_process unknown	GO:0000004TAIR	2028781	cellular_component unknown	GO:0008372TIGR	2028781	molecular_function unknown	GO:0005554
Acc16578.1	2.98296	6.12196e-07	8.99217e-05	39.3338	18.7663	15.8648	132.17	215.126	236.76	Acc16578.1	LG15	3648774	3649709	-	AT4G11650.1	330	1e-115	osmotin 34TAIR	2139776	endomembrane system	GO:0012505TIGR	2139776	molecular_function unknown	GO:0005554TIGR	2139776	response to pathogen	GO:0042828
Acc00766.1	2.98688	1.63295e-06	0.000210138	9.56769	19.8089	17.9801	171.221	88.3712	116.544	Acc00766.1	LG1	11884024	11891083	+	AT5G18280.1	483	1e-167	apyrase 2TAIR	2172348	biological_process unknown	GO:0000004TAIR	2172348	hydrolase activity	GO:0016787TAIR	2172348	mitochondrion	GO:0005739TIGR	2172348	apyrase activity	GO:0004050
Acc28744.1	2.98724	2.88825e-06	0.000347103	6.37846	18.7663	9.51887	95.1225	80.3375	100.026	Acc28744.1	LG25	13211188	13212567	-	AT4G10630.1	254	6e-83	Glutaredoxin family proteinTAIR	2139251	N-terminal protein myristoylation	GO:0006499TAIR	2139251	cellular_component unknown	GO:0008372TAIR	2139251	molecular_function unknown	GO:0005554
Acc15855.1	2.99422	2.26674e-06	0.000275831	15.9461	11.4683	6.34592	104.134	72.3037	92.6849	Acc15855.1	LG14	6720043	6721963	+	AT3G14740.2	379	1e-131	RING/FYVE/PHD zinc finger superfamily protein
Acc09154.1	3.00778	1.80893e-07	3.11297e-05	15.9461	23.9792	13.7495	97.1251	178.528	156.004	Acc09154.1	LG8	15947864	15949395	-	AT5G49690.1	333	1e-110	UDP-Glycosyltransferase superfamily proteinTAIR	2156996	metabolism	GO:0008152TAIR	2156996	transferase activity, transferring glycosyl groups	GO:0016757TIGR	2156996	UDP-glycosyltransferase activity	GO:0008194TIGR	2156996	anthocyanin biosynthesis	GO:0009718
Acc14798.1	3.02659	3.60113e-07	5.60062e-05	34.0184	28.1495	92.0158	353.455	476.669	425.8	Acc14746.1	LG13	9476352	9477643	+	AT2G43060.1	77	2e-18	ILI1 binding bHLH 1TAIR	2053717	biological_process unknown	GO:0000004TAIR	2053717	cellular_component unknown	GO:0008372TAIR	2053717	transcription factor activity	GO:0003700
Acc12410.1	3.02836	1.15208e-20	1.59553e-17	76.5415	98.002	118.457	900.159	724.823	766.257	Acc12320.1	LG11	5918173	5923870	-	AT4G08290.1	425	1e-148	nodulin MtN21 /EamA-like transporter family proteinTAIR	2132446	biological_process unknown	GO:0000004TAIR	2132446	endomembrane system	GO:0012505TAIR	2132446	integral to membrane	GO:0016021TAIR	2132446	membrane	GO:0016020TIGR	2132446	molecular_function unknown	GO:0005554
Acc00067.1	3.04603	4.43667e-06	0.00051407	11.6938	50.0436	24.326	165.213	257.08	289.067	Acc00067.1	LG11	9189572	9191936	+	AT5G01750.2	206	3e-68	Protein of unknown function (DUF567)
Acc06512.1	3.04901	0.000105913	0.00745825	18.0723	17.7238	19.0377	47.0606	201.736	204.641	Acc06512.1	LG6	10460897	10464248	+	AT1G29670.1	525	0	GDSL-like Lipase/Acylhydrolase superfamily proteinTAIR	2013662	ATP binding	GO:0005524TAIR	2013662	biological_process unknown	GO:0000004TAIR	2013662	catalytic activity	GO:0003824TAIR	2013662	endomembrane system	GO:0012505TIGR	2013662	carboxylic ester hydrolase activity	GO:0016789
Acc18985.1	3.05747	8.5728e-16	6.92563e-13	36.1446	43.7881	41.2485	404.521	314.209	290.902	Acc18985.1	LG17	2090802	2091896	-	AT4G28310.1	112	2e-30	unknown protein; BEST Arabidopsis thaliana protein match is: unknown protein (TAIR:AT1G52270.1); Has 30201 Blast hits to 17322 proteins in 780 species: Archae - 12; Bacteria - 1396; Metazoa - 17338; Fungi - 3422; Plants - 5037; Viruses - 0; Other Eukaryotes - 2996 (source: NCBI BLink).TAIR	2123697	biological_process unknown	GO:0000004TAIR	2123697	cellular_component unknown	GO:0008372TIGR	2123697	molecular_function unknown	GO:0005554
Acc09656.1	3.05828	0.00233183	0.097298	3.18923	6.25545	1.05765	27.0348	30.3497	30.2832	Acc09656.1	LG8	23469973	23470511	+	AT4G27280.1	142	5e-45	Calcium-binding EF-hand family proteinTAIR	2131758	biological_process unknown	GO:0000004TAIR	2131758	calcium ion binding	GO:0005509TAIR	2131758	chloroplast	GO:0009507TIGR	2131758	calcium ion binding	GO:0005509
Acc25861.1	3.05855	5.23113e-05	0.00420225	4.25231	8.3406	6.34592	42.0542	60.6994	55.0604	Acc25861.1	LG23	4516430	4523313	-	AT3G48670.1	393	1e-127	XH/XS domain-containing proteinTIGR	2114559	biological_process unknown	GO:0000004TIGR	2114559	cellular_component unknown	GO:0008372TIGR	2114559	molecular_function unknown	GO:0005554
Acc05211.1	3.05949	2.70936e-15	2.12963e-12	31.8923	57.3416	37.0178	344.444	374.908	334.033	Acc05211.1	LG5	669269	671190	-	AT5G66230.1	183	4e-55	Chalcone-flavanone isomerase family proteinTAIR	2156966	biological_process unknown	GO:0000004TAIR	2156966	mitochondrion	GO:0005739TIGR	2156966	molecular_function unknown	GO:0005554
Acc15100.1	3.06171	1.15979e-05	0.00118352	18.0723	47.9584	8.46122	200.258	218.697	203.723	Acc15100.1	LG13	16689622	16694788	-	AT5G12930.1	267	6e-85	unknown protein; Has 1807 Blast hits to 1807 proteins in 277 species: Archae - 0; Bacteria - 0; Metazoa - 736; Fungi - 347; Plants - 385; Viruses - 0; Other Eukaryotes - 339 (source: NCBI BLink).TAIR	2182254	biological_process unknown	GO:0000004TAIR	2182254	chloroplast	GO:0009507TIGR	2182254	molecular_function unknown	GO:0005554
Acc03351.1	3.06443	0.000606453	0.0322	9.56769	5.21287	1.05765	49.0632	36.5982	46.8013	Acc03351.1	LG6	614469	617914	+	AT1G67820.1	313	1e-103	Protein phosphatase 2C family proteinTAIR	2008544	catalytic activity	GO:0003824TAIR	2008544	chloroplast	GO:0009507TAIR	2008544	protein amino acid dephosphorylation	GO:0006470TAIR	2008544	protein serine/threonine phosphatase activity	GO:0004722TAIR	2008544	protein serine/threonine phosphatase complex	GO:0008287TIGR	2008544	protein phosphatase type 2C activity	GO:0015071
Acc15942.1	3.07319	7.29209e-05	0.00553723	5.31538	4.1703	7.40357	48.0619	52.6657	41.2953	Acc15942.1	LG14	9524137	9528183	+	AT2G46330.1	76	4e-20	arabinogalactan protein 16TAIR	3697157	endomembrane system	GO:0012505TIGR	3697157	molecular_function unknown	GO:0005554
Acc28669.1	3.0976	2.19233e-12	1.08067e-09	15.9461	20.8515	21.1531	174.224	161.568	160.593	Acc28669.1	LG25	12264463	12268637	-	AT2G26180.1	435	1e-151	IQ-domain 6TAIR	2057458	cellular_component unknown	GO:0008372TAIR	2057458	phosphoenolpyruvate-dependent sugar phosphotransferase system	GO:0009401TAIR	2057458	sugar porter activity	GO:0005351TIGR	2057458	calmodulin binding	GO:0005516
Acc09021.1	3.10472	5.52921e-06	0.000620872	19.1354	7.29802	11.6342	154.199	73.1964	100.026	Acc09021.1	LG8	13641810	13643212	-	AT3G60670.1	243	3e-81	PLATZ transcription factor family proteinTAIR	2101880	biological_process unknown	GO:0000004TAIR	2101880	cellular_component unknown	GO:0008372TIGR	2101880	zinc ion binding	GO:0008270
Acc27699.1	3.10808	7.02017e-16	5.92449e-13	53.1538	50.0436	40.1908	505.651	399.01	332.197	Acc27699.1	LG24	11395851	11396589	-	AT3G45930.1	162	2e-53	Histone superfamily proteinTAIR	2077126	DNA binding	GO:0003677TAIR	2077126	chromosome organization and biogenesis (sensu Eukarya)	GO:0007001TAIR	2077126	nucleosome	GO:0000786TAIR	2077126	nucleosome assembly	GO:0006334TAIR	2077126	nucleus	GO:0005634TIGR	2077126	DNA binding	GO:0003677
Acc07232.1	3.10853	1.18308e-05	0.00118647	5.31538	11.4683	5.28826	54.0696	73.1964	63.3194	Acc07232.1	LG7	22977	27082	-	AT1G67820.1	337	1e-112	Protein phosphatase 2C family proteinTAIR	2008544	catalytic activity	GO:0003824TAIR	2008544	chloroplast	GO:0009507TAIR	2008544	protein amino acid dephosphorylation	GO:0006470TAIR	2008544	protein serine/threonine phosphatase activity	GO:0004722TAIR	2008544	protein serine/threonine phosphatase complex	GO:0008287TIGR	2008544	protein phosphatase type 2C activity	GO:0015071
Acc11030.1	3.11637	1.01874e-13	5.545e-11	25.5138	17.7238	23.2684	198.255	194.595	183.535	Acc10961.1	LG10	1264612	1266478	+	AT1G09610.1	396	1e-140	Protein of unknown function (DUF579)TAIR	2012349	endomembrane system	GO:0012505TIGR	2012349	biological_process unknown	GO:0000004TIGR	2012349	molecular_function unknown	GO:0005554
Acc03733.1	3.11646	9.61176e-08	1.7805e-05	6.37846	17.7238	16.9224	101.13	139.252	115.627	Acc03733.1	LG3	12002717	12005907	+	AT2G29570.1	444	1e-159	proliferating cell nuclear antigen 2TAIR	2043061	DNA binding	GO:0003677TAIR	2043061	DNA polymerase processivity factor activity	GO:0030337TAIR	2043061	delta-DNA polymerase cofactor complex	GO:0005660TAIR	2043061	nucleus	GO:0005634TAIR	2043061	regulation of DNA replication	GO:0006275TIGR	2043061	DNA binding	GO:0003677TIGR	2043061	DNA polymerase processivity factor activity	GO:0030337TIGR	2043061	delta-DNA polymerase cofactor complex	GO:0005660TIGR	2043061	nucleus	GO:0005634TIGR	2043061	regulation of DNA replication	GO:0006275
Acc02766.1	3.12566	0.0012143	0.0560562	3.18923	3.12772	4.23061	23.0297	30.3497	38.5422	Acc02766.1	LG3	2049120	2049847	+	AT5G54250.2	167	7e-49	cyclic nucleotide-gated cation channel 4
Acc18712.1	3.1459	0.000297971	0.0176494	1.06308	19.8089	7.40357	77.0993	86.586	87.1789	Acc18712.1	LG16	21471605	21479161	+	AT3G17680.2	101	7e-24	Kinase interacting (KIP1-like) family protein
Acc05709.1	3.14782	0.00186182	0.0799811	1.06308	6.25545	6.34592	61.0787	38.3835	22.0241	Acc05709.1	LG5	12263753	12265401	-	AT3G28455.1	67	6e-16	CLAVATA3/ESR-RELATED 25TIGR	504953607	receptor binding	GO:0005102TIGR	504953607	signal transduction	GO:0007165
Acc28763.1	3.1488	6.01817e-09	1.51025e-06	9.56769	33.3624	21.1531	184.237	180.313	204.641	Acc28763.1	LG25	13397513	13401319	-	AT1G64530.1	119	3e-30	Plant regulator RWP-RK family proteinTAIR	2019423	cellular_component unknown	GO:0008372TAIR	2019423	regulation of transcription, DNA-dependent	GO:0006355TAIR	2019423	transcription factor activity	GO:0003700
Acc23801.1	3.15064	0.00120611	0.055767	5.31538	9.38317	0	53.0684	38.3835	39.4599	Acc23801.1	LG21	5294014	5296878	+	AT5G01075.1	54	1e-10	Glycosyl hydrolase family 35 proteinTAIR	3707795	biological_process unknown	GO:0000004TAIR	3707795	endomembrane system	GO:0012505TIGR	3707795	molecular_function unknown	GO:0005554
Acc02725.1	3.16161	2.56665e-08	5.44861e-06	285.968	936.232	840.834	4241.46	7159.86	7059.65	Acc02725.1	LG3	1718846	1719602	+	AT3G47380.1	198	6e-65	Plant invertase/pectin methylesterase inhibitor superfamily proteinTAIR	2099544	biological_process unknown	GO:0000004TAIR	2099544	endomembrane system	GO:0012505TIGR	2099544	pectinesterase inhibitor activity	GO:0046910
Acc12513.1	3.17576	1.74924e-05	0.00165711	5.31538	13.5535	4.23061	88.1135	58.9142	62.4017	Acc12444.1	LG11	10490247	10491429	+	AT1G54690.1	213	1e-72	gamma histone variant H2AXTAIR	2199485	DNA binding	GO:0003677TAIR	2199485	chloroplast	GO:0009507TAIR	2199485	chromosome organization and biogenesis (sensu Eukarya)	GO:0007001TAIR	2199485	nucleosome	GO:0000786TAIR	2199485	nucleosome assembly	GO:0006334TAIR	2199485	nucleus	GO:0005634TIGR	2199485	DNA binding	GO:0003677
Acc27990.1	3.18824	4.60382e-06	0.000531321	7.44153	7.29802	6.34592	50.0645	77.6596	64.2371	Acc27990.1	LG24	14537236	14542036	+	AT5G51950.1	684	0	Glucose-methanol-choline (GMC) oxidoreductase family proteinTAIR	2173067	UDP-galactopyranose mutase activity	GO:0008767TAIR	2173067	electron transport	GO:0006118TAIR	2173067	endomembrane system	GO:0012505TAIR	2173067	lipopolysaccharide biosynthesis	GO:0009103TAIR	2173067	metabolism	GO:0008152TAIR	2173067	oxidoreductase activity	GO:0016491TIGR	2173067	aldehyde-lyase activity	GO:0016832
Acc27873.1	3.20744	0.000530156	0.0289278	2.12615	5.21287	3.17296	33.0426	31.2424	33.0362	Acc27873.1	LG24	13313019	13316494	+	AT5G05240.1	282	4e-89	Uncharacterised conserved protein (UCP030365)TAIR	3440611	biological_process unknown	GO:0000004TAIR	3440611	cellular_component unknown	GO:0008372TIGR	3440611	molecular_function unknown	GO:0005554
Acc27504.1	3.20903	6.55522e-06	0.000719417	7.44153	7.29802	4.23061	67.0864	57.1289	51.3897	Acc27504.1	LG24	7312581	7318622	-	AT3G48750.1	280	5e-94	cell division control 2TIGR	2099477	kinase activity	GO:0016301
Acc27155.1	3.23416	3.12566e-26	1.11406e-22	55.28	71.9377	49.7097	565.729	565.933	534.085	Acc27155.1	LG24	1351273	1352371	+	AT1G24020.1	70	1e-15	MLP-like protein 423TIGR	2199931	biological_process unknown	GO:0000004TIGR	2199931	cellular_component unknown	GO:0008372TIGR	2199931	molecular_function unknown	GO:0005554
Acc24774.1	3.24288	5.42944e-22	9.2885e-19	35.0815	42.7456	53.9403	387.499	426.681	433.141	Acc24774.1	LG22	8568297	8569253	+	AT5G03170.1	140	7e-41	FASCICLIN-like arabinogalactan-protein 11TAIR	2143442	biological_process unknown	GO:0000004TAIR	2143442	endomembrane system	GO:0012505TIGR	2143442	molecular_function unknown	GO:0005554
Acc17172.1	3.24928	5.49183e-06	0.000619065	22.3246	139.705	44.4214	573.739	685.547	704.773	Acc17172.1	LG15	11439026	11450532	+	AT1G02205.2	826	0	Fatty acid hydroxylase superfamily
Acc03673.1	3.26083	1.82849e-14	1.20859e-11	15.9461	18.7663	22.2107	179.231	186.562	179.864	Acc03673.1	LG3	11077403	11077987	+	AT3G45930.1	162	2e-53	Histone superfamily proteinTAIR	2077126	DNA binding	GO:0003677TAIR	2077126	chromosome organization and biogenesis (sensu Eukarya)	GO:0007001TAIR	2077126	nucleosome	GO:0000786TAIR	2077126	nucleosome assembly	GO:0006334TAIR	2077126	nucleus	GO:0005634TIGR	2077126	DNA binding	GO:0003677
Acc03241.1	3.26439	2.90354e-07	4.68003e-05	47.8384	110.513	125.861	391.504	1134.54	1204.9	Acc03241.1	LG3	7194393	7209816	-	AT5G24530.1	508	0	2-oxoglutarate (2OG) and Fe(II)-dependent oxygenase superfamily proteinTAIR	2153923	cellular_component unknown	GO:0008372TIGR	2153923	flavonoid biosynthesis	GO:0009813TIGR	2153923	oxidoreductase activity, acting on paired donors, with incorporation or reduction of molecular oxyge	GO:0016706
Acc25392.1	3.26591	6.51713e-16	5.74357e-13	41.46	29.1921	31.7296	407.525	288.322	289.067	Acc25392.1	LG22	18383028	18383796	-	AT2G28720.1	166	1e-53	Histone superfamily proteinTAIR	2054552	DNA binding	GO:0003677TAIR	2054552	chromosome organization and biogenesis (sensu Eukarya)	GO:0007001TAIR	2054552	nucleosome	GO:0000786TAIR	2054552	nucleosome assembly	GO:0006334TAIR	2054552	nucleus	GO:0005634TIGR	2054552	DNA binding	GO:0003677
Acc12069.1	3.26754	8.02294e-08	1.51514e-05	6.37846	11.4683	8.46122	85.1096	74.089	94.5203	Acc12039.1	LG11	1103093	1107883	-	AT5G42900.3	107	6e-28	cold regulated gene 27
Acc31378.1	3.27378	1.23953e-14	8.79251e-12	29.7661	23.9792	29.6143	336.433	221.374	248.689	Acc31378.1	LG27	16402941	16406192	+	AT5G23420.1	152	5e-46	high-mobility group box 6TAIR	2154432	chloroplast	GO:0009507TAIR	2154432	metal ion transport	GO:0030001TAIR	2154432	regulation of transcription, DNA-dependent	GO:0006355TAIR	2154432	transcription factor activity	GO:0003700
Acc31530.1	3.2781	1.1884e-10	4.43106e-08	27.64	12.5109	29.6143	170.219	266.899	238.595	Acc31530.1	LG28	97189	105860	+	AT2G47240.1	832	0	AMP-dependent synthetase and ligase family proteinTAIR	2065194	catalytic activity	GO:0003824TAIR	2065194	cellular_component unknown	GO:0008372TAIR	2065194	metabolism	GO:0008152TIGR	2065194	fatty acid biosynthesis	GO:0006633TIGR	2065194	long-chain-fatty-acid-CoA ligase activity	GO:0004467
Acc26222.1	3.28109	1.64436e-09	4.78359e-07	51.0277	177.238	76.151	920.185	1039.03	1001.18	Acc26222.1	LG23	10748191	10750057	-	AT2G27385.2	119	1e-34	Pollen Ole e 1 allergen and extensin family protein
Acc24333.1	3.28213	1.46116e-08	3.2991e-06	9.56769	8.3406	9.51887	82.1058	97.2976	87.1789	Acc24333.1	LG21	14498468	14501395	-	AT5G37010.1	165	3e-43	unknown protein; FUNCTIONS IN: molecular_function unknown; INVOLVED IN: N-terminal protein myristoylation; EXPRESSED IN: 22 plant structures; EXPRESSED DURING: 13 growth stages; BEST Arabidopsis thaliana protein match is: unknown protein (TAIR:AT1G65710.1); Has 6746 Blast hits to 5259 proteins in 486 species: Archae - 7; Bacteria - 485; Metazoa - 3508; Fungi - 577; Plants - 378; Viruses - 50; Oth…	3441325	N-terminal protein myristoylation	GO:0006499TAIR	3441325	chloroplast	GO:0009507TIGR	3441325	molecular_function unknown	GO:0005554
Acc15099.1	3.29677	3.70662e-21	5.67366e-18	47.8384	76.108	50.7673	656.846	529.335	532.25	Acc15099.1	LG13	16686643	16687332	-	AT1G09200.1	260	4e-91	Histone superfamily proteinTAIR	2195340	DNA binding	GO:0003677TAIR	2195340	chloroplast	GO:0009507TAIR	2195340	chromosome organization and biogenesis (sensu Eukarya)	GO:0007001TAIR	2195340	nucleosome	GO:0000786TAIR	2195340	nucleosome assembly	GO:0006334TAIR	2195340	nucleus	GO:0005634TIGR	2195340	DNA binding	GO:0003677
Acc09919.1	3.29836	2.92167e-05	0.00259058	5.31538	5.21287	5.28826	35.0451	62.4847	57.8134	Acc09919.1	LG9	1784897	1794537	+	AT3G24503.1	731	0	aldehyde dehydrogenase 2C4TAIR	3701072	1-pyrroline-5-carboxylate dehydrogenase activity	GO:0003842TAIR	3701072	metabolism	GO:0008152TAIR	3701072	mitochondrial matrix	GO:0005759TAIR	3701072	oxidoreductase activity	GO:0016491TAIR	3701072	proline biosynthesis	GO:0006561TIGR	3701072	aldehyde dehydrogenase activity	GO:0004028
Acc05319.1	3.30406	0.000386458	0.0219519	2.12615	16.6812	3.17296	103.133	64.27	50.472	Acc05319.1	LG5	4133365	4136707	-	AT1G76490.1	759	0	hydroxy methylglutaryl CoA reductase 1TIGR	3687654	hydroxymethylglutaryl-CoA reductase (NADPH) activity	GO:0004420TIGR	3687654	isoprenoid biosynthesis	GO:0008299TIGR	3687654	membrane	GO:0016020
Acc17732.1	3.32371	5.12325e-09	1.30701e-06	46.7754	12.5109	48.652	424.547	352.592	302.832	Acc17732.1	LG16	1889933	1894930	+	AT4G25150.1	234	4e-77	HAD superfamily, subfamily IIIB acid phosphataseTAIR	3438792	biological_process unknown	GO:0000004TAIR	3438792	endomembrane system	GO:0012505TIGR	3438792	acid phosphatase activity	GO:0003993
Acc22485.1	3.34091	2.62133e-11	1.12112e-08	19.1354	33.3624	10.5765	217.28	208.877	213.818	Acc22485.1	LG20	1521418	1522753	+	AT5G16080.1	193	2e-59	carboxyesterase 17TAIR	2146096	biological_process unknown	GO:0000004TAIR	2146096	cellular_component unknown	GO:0008372TIGR	2146096	molecular_function unknown	GO:0005554
Acc09634.1	3.34592	4.38869e-07	6.68253e-05	5.31538	6.25545	8.46122	68.0877	74.089	61.4841	Acc09634.1	LG8	23214370	23216137	+	AT4G05200.1	183	6e-53	cysteine-rich RLK (RECEPTOR-like protein kinase) 25TAIR	3438468	endomembrane system	GO:0012505TAIR	3438468	kinase activity	GO:0016301TAIR	3438468	protein amino acid phosphorylation	GO:0006468
Acc19137.1	3.34988	1.73984e-05	0.00165359	3.18923	5.21287	13.7495	49.0632	86.586	89.9319	Acc19137.1	LG17	4535702	4536754	-	AT1G78850.1	236	1e-75	D-mannose binding lectin protein with Apple-like carbohydrate-binding domainTAIR	2037507	biological_process unknown	GO:0000004TAIR	2037507	endomembrane system	GO:0012505TAIR	2037507	sugar binding	GO:0005529TIGR	2037507	sugar binding	GO:0005529
Acc04774.1	3.35966	2.8248e-06	0.000340887	4.25231	20.8515	7.40357	80.1032	132.111	122.05	Acc04774.1	LG4	3987718	3990414	+	AT5G01075.1	59	2e-12	Glycosyl hydrolase family 35 proteinTAIR	3707795	biological_process unknown	GO:0000004TAIR	3707795	endomembrane system	GO:0012505TIGR	3707795	molecular_function unknown	GO:0005554
Acc30253.1	3.36668	7.05892e-23	1.36863e-19	36.1446	59.4268	66.6321	542.699	573.074	557.945	Acc30253.1	LG26	17455468	17456171	-	AT3G45930.1	162	2e-53	Histone superfamily proteinTAIR	2077126	DNA binding	GO:0003677TAIR	2077126	chromosome organization and biogenesis (sensu Eukarya)	GO:0007001TAIR	2077126	nucleosome	GO:0000786TAIR	2077126	nucleosome assembly	GO:0006334TAIR	2077126	nucleus	GO:0005634TIGR	2077126	DNA binding	GO:0003677
Acc15604.1	3.36818	1.11857e-14	8.34134e-12	53.1538	114.683	50.7673	799.029	763.206	696.513	Acc15604.1	LG14	3505970	3510079	-	AT4G11080.1	324	1e-106	HMG (high mobility group) box proteinTAIR	2136102	chloroplast	GO:0009507TAIR	2136102	regulation of transcription, DNA-dependent	GO:0006355TAIR	2136102	transcription factor activity	GO:0003700
Acc25621.1	3.38019	0.00235631	0.0978981	3.18923	4.1703	2.11531	60.0774	18.7454	20.1888	Acc25621.1	LG23	2038327	2041535	+	AT2G38940.1	859	0	phosphate transporter 1;4TAIR	2064894	carbohydrate transport	GO:0008643TAIR	2064894	inorganic anion transport	GO:0015698TAIR	2064894	integral to membrane	GO:0016021TAIR	2064894	ion transport	GO:0006811TAIR	2064894	membrane	GO:0016020TAIR	2064894	phosphate transport	GO:0006817TAIR	2064894	phosphate transporter activity	GO:0015114TAIR	2064894	transport	GO:0006810TIGR	2064894	carbohydrate transporter activity	GO:0015144TIGR	2064894	membrane	GO:0016020TIGR	2064894
Acc04763.1	3.3817	1.08369e-06	0.000147275	6.37846	5.21287	9.51887	52.0671	78.5522	89.0142	Acc04763.1	LG4	3873642	3876267	+	AT1G47210.2	387	1e-134	cyclin-dependent protein kinase 3;2TAIR	1005027859	nucleus	GO:0005634TAIR	1005027859	regulation of cell cycle	GO:0000074
Acc07434.1	3.38305	0.000516574	0.0282929	2.12615	6.25545	1.05765	30.0387	35.7056	33.0362	Acc07434.1	LG7	2219007	2220843	+	AT4G33800.1	34	0.017	unknown protein; Has 30201 Blast hits to 17322 proteins in 780 species: Archae - 12; Bacteria - 1396; Metazoa - 17338; Fungi - 3422; Plants - 5037; Viruses - 0; Other Eukaryotes - 2996 (source: NCBI BLink).TAIR	2134287	biological_process unknown	GO:0000004TAIR	2134287	chloroplast	GO:0009507TIGR	2134287	molecular_function unknown	GO:0005554
Acc22974.1	3.40038	1.4247e-06	0.000185805	3.18923	10.4257	5.28826	69.089	72.3037	58.731	Acc22974.1	LG20	10325153	10329655	-	AT4G31400.1	300	1e-100	damaged DNA binding;DNA-directed DNA polymerasesTAIR	3439166	biological_process unknown	GO:0000004TAIR	3439166	endomembrane system	GO:0012505TIGR	3439166	molecular_function unknown	GO:0005554
Acc03464.1	3.41137	0.000161887	0.0107738	0	17.7238	12.6918	73.0942	116.936	133.98	Acc03464.1	LG3	8493785	8495025	+	AT5G23760.1	94	1e-26	Copper transport protein familyTAIR	2172807	cellular_component unknown	GO:0008372TAIR	2172807	metal ion binding	GO:0046872TAIR	2172807	metal ion transport	GO:0030001TIGR	2172807	metal ion binding	GO:0046872
Acc10501.1	3.41432	0.00110349	0.0521834	2.12615	7.29802	2.11531	71.0916	24.9939	27.5302	Acc10501.1	LG9	11054786	11059140	-	AT2G35950.1	38	0.003	embryo sac development arrest 12TAIR	2039229	biological_process unknown	GO:0000004TAIR	2039229	mitochondrion	GO:0005739TIGR	2039229	molecular_function unknown	GO:0005554
Acc25001.1	3.41484	5.88887e-08	1.1572e-05	8.50461	30.2347	9.51887	135.174	182.098	198.217	Acc25001.1	LG22	12205882	12207886	+	AT3G27200.1	85	4e-21	Cupredoxin superfamily proteinTAIR	2086517	copper ion binding	GO:0005507TAIR	2086517	electron transport	GO:0006118TAIR	2086517	electron transporter activity	GO:0005489TAIR	2086517	endomembrane system	GO:0012505TIGR	2086517	copper ion binding	GO:0005507TIGR	2086517	electron transport	GO:0006118TIGR	2086517	electron transporter activity	GO:0005489
Acc03275.1	3.41659	3.34005e-05	0.00289966	3.18923	2.08515	10.5765	44.0567	64.27	60.5664	Acc03275.1	LG3	7504402	7507661	+	AT5G24330.1	460	1e-163	ARABIDOPSIS TRITHORAX-RELATED PROTEIN 6TAIR	2169778	DNA binding	GO:0003677TAIR	2169778	mitochondrion	GO:0005739TAIR	2169778	regulation of transcription, DNA-dependent	GO:0006355TIGR	2169778	DNA binding	GO:0003677TIGR	2169778	regulation of transcription, DNA-dependent	GO:0006355
Acc20132.1	3.43219	0.000173915	0.0113214	4.25231	9.38317	3.17296	25.0322	82.1228	74.3315	Acc20132.1	LG18	8220046	8220986	+	AT5G17050.1	164	8e-49	UDP-glucosyl transferase 78D2TAIR	2148125	chloroplast	GO:0009507TAIR	2148125	metabolism	GO:0008152TAIR	2148125	transferase activity, transferring glycosyl groups	GO:0016757TIGR	2148125	UDP-glycosyltransferase activity	GO:0008194TIGR	2148125	transferase activity, transferring glycosyl groups	GO:0016757
Acc07748.1	3.43231	6.99934e-39	5.08905e-35	75.4784	64.6396	63.4592	738.952	749.817	708.443	Acc07748.1	LG7	6219956	6220872	+	AT1G09200.1	228	2e-78	Histone superfamily proteinTAIR	2195340	DNA binding	GO:0003677TAIR	2195340	chloroplast	GO:0009507TAIR	2195340	chromosome organization and biogenesis (sensu Eukarya)	GO:0007001TAIR	2195340	nucleosome	GO:0000786TAIR	2195340	nucleosome assembly	GO:0006334TAIR	2195340	nucleus	GO:0005634TIGR	2195340	DNA binding	GO:0003677
Acc27395.1	3.4382	2.04403e-16	1.98155e-13	73.3523	166.812	129.034	1652.13	1169.36	1181.96	Acc27395.1	LG24	5155885	5164934	+	AT3G04290.1	517	0	Li-tolerant lipase 1TAIR	2103004	biological_process unknown	GO:0000004TAIR	2103004	endomembrane system	GO:0012505TIGR	2103004	carboxylic ester hydrolase activity	GO:0016789
Acc22756.1	3.43938	1.02957e-13	5.545e-11	19.1354	18.7663	17.9801	254.328	163.353	189.041	Acc22756.1	LG20	5830936	5833412	-	AT1G08560.1	388	1e-136	syntaxin of plants 111TIGR	2025619	intracellular protein transport	GO:0006886TIGR	2025619	membrane fusion	GO:0006944TIGR	2025619	phragmoplast	GO:0009524TIGR	2025619	t-SNARE activity	GO:0005486
Acc30381.1	3.46815	0.000364171	0.0209312	1.06308	4.1703	3.17296	28.0361	32.135	33.0362	Acc30381.1	LG26	19041753	19046041	-	AT1G51405.1	290	8e-93	myosin-relatedTAIR	1005715348	chloroplast	GO:0009507TIGR	1005715348	biological_process unknown	GO:0000004TIGR	1005715348	molecular_function unknown	GO:0005554
Acc22180.1	3.47454	0.000553586	0.0298001	1.06308	6.25545	3.17296	61.0787	27.6718	28.4478	Acc22180.1	LG23	17495063	17499682	-	AT5G11420.1	511	0	Protein of unknown function, DUF642TAIR	3440383	ATP binding	GO:0005524TAIR	3440383	endomembrane system	GO:0012505TIGR	3440383	biological_process unknown	GO:0000004
Acc15559.1	3.4855	0.000458915	0.0256173	1.06308	4.1703	4.23061	21.0271	46.4172	38.5422	Acc15559.1	LG14	2225550	2231687	+	AT4G23990.1	758	0	cellulose synthase like G3TAIR	2138105	cellulose biosynthesis	GO:0030244TAIR	2138105	membrane	GO:0016020TAIR	2138105	transferase activity, transferring glycosyl groups	GO:0016757TIGR	2138105	polysaccharide biosynthesis	GO:0000271TIGR	2138105	transferase activity	GO:0016740
Acc08189.1	3.49039	0.000850757	0.042513	9.56769	2.08515	0	32.0413	54.451	44.0483	Acc08189.1	LG7	17067993	17070251	+	AT3G26590.1	335	1e-113	MATE efflux family proteinTAIR	2088821	antiporter activity	GO:0015297TAIR	2088821	drug transporter activity	GO:0015238TAIR	2088821	membrane	GO:0016020TAIR	2088821	multidrug transport	GO:0006855TIGR	2088821	antiporter activity	GO:0015297TIGR	2088821	membrane	GO:0016020TIGR	2088821	transporter activity	GO:0005215
Acc06865.1	3.50527	5.95134e-07	8.78593e-05	26.5769	88.6189	20.0954	780.005	376.694	380.834	Acc06865.1	LG6	13850322	13850992	+	AT4G33720.1	205	2e-68	CAP (Cysteine-rich secretory proteins, Antigen 5, and Pathogenesis-related 1 protein) superfamily proteinTAIR	2134177	biological_process unknown	GO:0000004TAIR	2134177	endomembrane system	GO:0012505TAIR	2134177	extracellular	GO:0005576TAIR	2134177	molecular_function unknown	GO:0005554
Acc20675.1	3.51978	3.1154e-16	2.83141e-13	43.5861	69.8525	32.7872	709.914	468.635	500.132	Acc20675.1	LG18	17089136	17089792	-	AT1G09200.1	228	2e-78	Histone superfamily proteinTAIR	2195340	DNA binding	GO:0003677TAIR	2195340	chloroplast	GO:0009507TAIR	2195340	chromosome organization and biogenesis (sensu Eukarya)	GO:0007001TAIR	2195340	nucleosome	GO:0000786TAIR	2195340	nucleosome assembly	GO:0006334TAIR	2195340	nucleus	GO:0005634TIGR	2195340	DNA binding	GO:0003677
Acc27618.1	3.52447	2.38095e-05	0.00217752	3.18923	2.08515	12.6918	47.0606	80.3375	78.9198	Acc27618.1	LG24	10258381	10268108	-	AT1G48850.1	416	1e-144	chorismate synthase, putative / 5-enolpyruvylshikimate-3-phosphate phospholyase, putativeTIGR	2028548	aromatic amino acid family biosynthesis, shikimate pathway	GO:0016089TIGR	2028548	chloroplast	GO:0009507TIGR	2028548	chorismate synthase activity	GO:0004107
Acc10793.1	3.52773	5.1464e-05	0.00415757	1.06308	6.25545	4.23061	52.0671	33.9203	47.719	Acc10792.1	LG9	15396379	15397672	+	AT4G38680.1	117	8e-33	glycine rich protein 2TAIR	3440208	regulation of transcription, DNA-dependent	GO:0006355TIGR	3440208	nucleic acid binding	GO:0003676
Acc04260.1	3.5578	1.01593e-07	1.85825e-05	4.25231	10.4257	4.23061	73.0942	79.4449	70.6608	Acc04260.1	LG3	20109351	20112933	+	AT1G05440.1	221	3e-69	C-8 sterol isomerasesTAIR	2201085	C-8 sterol isomerase activity	GO:0000247TAIR	2201085	endoplasmic reticulum	GO:0005783TAIR	2201085	ergosterol biosynthesis	GO:0006696TAIR	2201085	membrane	GO:0016020TAIR	2201085	transport	GO:0006810TAIR	2201085	transporter activity	GO:0005215
Acc31736.1	3.56393	1.08363e-21	1.75084e-18	27.64	56.299	37.0178	517.667	441.856	472.601	Acc31736.1	LG28	3159795	3162333	-	AT3G54560.1	204	5e-69	histone H2A 11TAIR	2096950	DNA binding	GO:0003677TAIR	2096950	chromosome organization and biogenesis (sensu Eukarya)	GO:0007001TAIR	2096950	nucleosome	GO:0000786TAIR	2096950	nucleosome assembly	GO:0006334TAIR	2096950	nucleus	GO:0005634TIGR	2096950	DNA binding	GO:0003677
Acc28881.1	3.59194	3.60958e-06	0.000423296	6.37846	11.4683	5.28826	42.0542	124.969	111.956	Acc28881.1	LG25	14652762	14655033	+	AT4G37740.1	91	1e-21	growth-regulating factor 2TAIR	2137548	biological_process unknown	GO:0000004TAIR	2137548	cellular_component unknown	GO:0008372TIGR	2137548	molecular_function unknown	GO:0005554
Acc16853.1	3.5975	0.00242711	0.0998409	0	7.29802	1.05765	50.0645	20.5307	31.2009	Acc16853.1	LG15	8401256	8403426	-	AT3G09390.1	33	0.004	metallothionein 2A
Acc09622.1	3.62127	3.32788e-08	6.78483e-06	4.25231	14.596	6.34592	76.098	114.258	120.215	Acc09622.1	LG8	23082898	23090137	-	AT4G21750.1	1137	0	Homeobox-leucine zipper family protein / lipid-binding START domain-containing proteinTAIR	2119047	nucleus	GO:0005634TAIR	2119047	transcription factor activity	GO:0003700TIGR	2119047	DNA binding	GO:0003677TIGR	2119047	nucleus	GO:0005634TIGR	2119047	regulation of transcription, DNA-dependent	GO:0006355
Acc33611.1	3.63782	0.000740399	0.0380442	2.12615	1.04257	3.17296	28.0361	20.5307	30.2832	Acc33611.1	ps1sf1500	3630	4818	+	AT1G78850.1	283	3e-93	D-mannose binding lectin protein with Apple-like carbohydrate-binding domainTAIR	2037507	biological_process unknown	GO:0000004TAIR	2037507	endomembrane system	GO:0012505TAIR	2037507	sugar binding	GO:0005529TIGR	2037507	sugar binding	GO:0005529
Acc17865.1	3.66779	8.52285e-05	0.00627519	2.12615	6.25545	2.11531	26.0335	59.8068	47.719	Acc17865.1	LG16	3188400	3192893	+	AT1G80060.1	140	4e-41	Ubiquitin-like superfamily proteinTAIR	2016243	biological_process unknown	GO:0000004TAIR	2016243	cellular_component unknown	GO:0008372TIGR	2016243	molecular_function unknown	GO:0005554
Acc26149.1	3.67532	9.26746e-21	1.34763e-17	24.4508	19.8089	14.8071	262.338	249.939	242.266	Acc26149.1	LG23	9811478	9812269	+	AT1G09200.1	228	2e-78	Histone superfamily proteinTAIR	2195340	DNA binding	GO:0003677TAIR	2195340	chloroplast	GO:0009507TAIR	2195340	chromosome organization and biogenesis (sensu Eukarya)	GO:0007001TAIR	2195340	nucleosome	GO:0000786TAIR	2195340	nucleosome assembly	GO:0006334TAIR	2195340	nucleus	GO:0005634TIGR	2195340	DNA binding	GO:0003677
Acc26360.1	3.69417	4.41886e-23	9.17956e-20	55.28	103.215	50.7673	974.255	881.035	855.271	Acc26360.1	LG23	20373370	20374493	+	AT4G27230.1	184	2e-61	histone H2A 2TAIR	2131703	DNA binding	GO:0003677TAIR	2131703	chromosome organization and biogenesis (sensu Eukarya)	GO:0007001TAIR	2131703	mitochondrion	GO:0005739TAIR	2131703	nucleosome	GO:0000786TAIR	2131703	nucleosome assembly	GO:0006334TAIR	2131703	nucleus	GO:0005634TIGR	2131703	DNA binding	GO:0003677
Acc28511.1	3.70558	3.46814e-07	5.43872e-05	3.18923	11.4683	32.7872	247.319	191.917	179.864	Acc28511.1	LG25	9426150	9429252	+	AT1G68530.1	803	0	3-ketoacyl-CoA synthase 6TIGR	2201261	acyltransferase activity	GO:0008415TIGR	2201261	cuticle biosynthesis	GO:0042335TIGR	2201261	membrane	GO:0016020TIGR	2201261	microsome	GO:0005792TIGR	2201261	very-long-chain fatty acid metabolism	GO:0000038
Acc31646.1	3.71532	5.27208e-31	2.55547e-27	62.7215	71.9377	43.3638	889.145	737.32	713.032	Acc31646.1	LG28	7560748	7561527	+	AT1G54690.1	191	2e-63	gamma histone variant H2AXTAIR	2199485	DNA binding	GO:0003677TAIR	2199485	chloroplast	GO:0009507TAIR	2199485	chromosome organization and biogenesis (sensu Eukarya)	GO:0007001TAIR	2199485	nucleosome	GO:0000786TAIR	2199485	nucleosome assembly	GO:0006334TAIR	2199485	nucleus	GO:0005634TIGR	2199485	DNA binding	GO:0003677
Acc14110.1	3.73152	2.40008e-19	2.90839e-16	14.8831	18.7663	15.8648	241.311	216.019	200.97	Acc14099.1	LG13	1440029	1443112	+	AT1G26480.1	432	1e-155	general regulatory factor 12TIGR	2197939	phosphoprotein amino acid binding	GO:0045309TIGR	2197939	signal transduction	GO:0007165
Acc17279.1	3.7335	2.26013e-18	2.52813e-15	37.2077	75.0654	34.9025	793.021	617.706	548.768	Acc17279.1	LG15	12012044	12013296	+	AT5G27670.1	140	1e-43	histone H2A 7TAIR	3442816	chromosome organization and biogenesis (sensu Eukarya)	GO:0007001TAIR	3442816	nucleosome	GO:0000786TAIR	3442816	nucleosome assembly	GO:0006334TAIR	3442816	nucleus	GO:0005634TIGR	3442816	DNA binding	GO:0003677
Acc05099.1	3.73646	1.85306e-08	4.02184e-06	2.12615	10.4257	6.34592	77.0993	93.7271	81.6729	Acc05099.1	LG4	9639741	9641810	+	AT1G75710.1	301	2e-98	C2H2-like zinc finger proteinTAIR	2005683	cellular_component unknown	GO:0008372TAIR	2005683	electron transport	GO:0006118TAIR	2005683	transcription factor activity	GO:0003700TIGR	2005683	nucleic acid binding	GO:0003676TIGR	2005683	zinc ion binding	GO:0008270
Acc13652.1	3.75042	0.00151376	0.0670087	1.06308	2.08515	2.11531	34.0439	21.4233	15.6004	Acc13602.1	LG12	12659297	12661697	-	AT2G24060.1	30	0.82	Translation initiation factor 3 proteinTAIR	2061379	chloroplast	GO:0009507TAIR	2061379	nucleus	GO:0005634TAIR	2061379	regulation of transcription, DNA-dependent	GO:0006355TAIR	2061379	transcription factor activity	GO:0003700TAIR	2061379	translation initiation factor activity	GO:0003743TAIR	2061379	translational initiation	GO:0006413TIGR	2061379	translation initiation factor activity	GO:0003743TIGR	2061379	translational initiation	GO:0006413
Acc19508.1	3.7919	9.71728e-38	5.65215e-34	40.3969	56.299	40.1908	659.85	634.666	602.911	Acc19508.1	LG17	14933546	14937390	+	AT3G54560.1	204	5e-69	histone H2A 11TAIR	2096950	DNA binding	GO:0003677TAIR	2096950	chromosome organization and biogenesis (sensu Eukarya)	GO:0007001TAIR	2096950	nucleosome	GO:0000786TAIR	2096950	nucleosome assembly	GO:0006334TAIR	2096950	nucleus	GO:0005634TIGR	2096950	DNA binding	GO:0003677
Acc17300.1	3.79823	2.71899e-23	6.08279e-20	15.9461	25.0218	17.9801	275.355	276.718	268.878	Acc17300.1	LG15	13245579	13246226	+	AT1G09200.1	228	2e-78	Histone superfamily proteinTAIR	2195340	DNA binding	GO:0003677TAIR	2195340	chloroplast	GO:0009507TAIR	2195340	chromosome organization and biogenesis (sensu Eukarya)	GO:0007001TAIR	2195340	nucleosome	GO:0000786TAIR	2195340	nucleosome assembly	GO:0006334TAIR	2195340	nucleus	GO:0005634TIGR	2195340	DNA binding	GO:0003677
Acc00024.1	3.79914	2.93894e-05	0.00259767	30.8292	144.918	170.282	1916.47	1470.18	1430.65	Acc00024.1	LG11	8724364	8726093	+	AT2G42840.1	127	1e-34	protodermal factor 1TAIR	2052407	nutrient reservoir activity	GO:0045735
Acc09332.1	3.82023	4.9289e-11	1.93713e-08	80.7938	161.599	67.6898	639.824	1884.36	1856.45	Acc09332.1	LG8	20003257	20013666	-	AT2G44480.1	587	0	beta glucosidase 17TAIR	2050511	carbohydrate metabolism	GO:0005975TAIR	2050511	endomembrane system	GO:0012505TAIR	2050511	hydrolase activity, hydrolyzing O-glycosyl compounds	GO:0004553TIGR	2050511	hydrolase activity, hydrolyzing O-glycosyl compounds	GO:0004553
Acc12738.1	3.83848	3.48475e-06	0.000410312	6.37846	32.3198	2.11531	218.281	175.85	190.876	Acc12728.1	LG11	13895431	13901898	-	AT1G76140.1	922	0	Prolyl oligopeptidase family proteinTAIR	2199813	cellular_component unknown	GO:0008372TAIR	2199813	prolyl oligopeptidase activity	GO:0004287TAIR	2199813	proteolysis and peptidolysis	GO:0006508TAIR	2199813	serine-type endopeptidase activity	GO:0004252TAIR	2199813	serine-type peptidase activity	GO:0008236TIGR	2199813	prolyl oligopeptidase activity	GO:0004287TIGR	2199813	proteolysis and peptidolysis	GO:0006508
Acc03002.1	3.8461	0.000462812	0.0257854	2.12615	0	6.34592	19.0245	48.2025	54.1427	Acc03002.1	LG3	4500792	4501432	-	AT5G01310.1	115	2e-30	APRATAXIN-likeTAIR	2179121	chloroplast	GO:0009507TAIR	2179121	regulation of transcription	GO:0045449TAIR	2179121	transcription factor activity	GO:0003700
Acc30717.1	3.85421	2.20966e-06	0.000271154	2.12615	8.3406	2.11531	77.0993	59.8068	45.8836	Acc30717.1	LG27	2665863	2668187	+	AT3G28910.1	294	5e-99	myb domain protein 30TAIR	2090763	nucleus	GO:0005634TAIR	2090763	transcription factor activity	GO:0003700TIGR	2090763	DNA binding	GO:0003677TIGR	2090763	hypersensitive response	GO:0009626TIGR	2090763	response to pathogenic bacteria	GO:0009618
Acc11190.1	3.8678	1.73013e-05	0.00164975	2.12615	2.08515	4.23061	36.0464	36.5982	50.472	Acc11085.1	LG10	14987654	14990545	+	na	na	na	na
Acc27290.1	3.87563	7.11459e-09	1.7535e-06	2.12615	8.3406	7.40357	69.089	101.761	91.7673	Acc27290.1	LG24	3587170	3588840	+	AT1G03220.1	417	1e-144	Eukaryotic aspartyl protease family proteinTAIR	2014474	biological_process unknown	GO:0000004TAIR	2014474	endomembrane system	GO:0012505TIGR	2014474	molecular_function unknown	GO:0005554
Acc12530.1	3.88221	1.83308e-06	0.000231789	3.18923	35.4475	6.34592	277.357	195.488	191.794	Acc12513.1	LG11	11780752	11782828	-	AT5G25830.1	285	6e-95	GATA transcription factor 12TAIR	2145258	nucleus	GO:0005634TAIR	2145258	regulation of transcription, DNA-dependent	GO:0006355TAIR	2145258	transcription factor activity	GO:0003700TIGR	2145258	transcription factor activity	GO:0003700
Acc28821.1	3.89758	0.000186627	0.0120465	0	4.1703	2.11531	28.0361	33.9203	32.1185	Acc28821.1	LG25	14021656	14024346	+	AT1G63910.1	285	1e-94	myb domain protein 103TAIR	2195527	nucleus	GO:0005634TAIR	2195527	regulation of transcription	GO:0045449TAIR	2195527	transcription factor activity	GO:0003700TIGR	2195527	DNA binding	GO:0003677TIGR	2195527	transcription factor activity	GO:0003700
Acc26150.1	3.90164	3.44757e-26	1.11406e-22	27.64	18.7663	17.9801	338.436	318.672	304.667	Acc26150.1	LG23	9812675	9814293	-	AT1G09200.1	261	1e-91	Histone superfamily proteinTAIR	2195340	DNA binding	GO:0003677TAIR	2195340	chloroplast	GO:0009507TAIR	2195340	chromosome organization and biogenesis (sensu Eukarya)	GO:0007001TAIR	2195340	nucleosome	GO:0000786TAIR	2195340	nucleosome assembly	GO:0006334TAIR	2195340	nucleus	GO:0005634TIGR	2195340	DNA binding	GO:0003677
Acc25126.1	3.91035	1.60969e-24	3.90122e-21	20.1985	49.001	30.6719	482.622	508.804	512.061	Acc25126.1	LG22	15208794	15209432	-	AT1G09200.1	228	2e-78	Histone superfamily proteinTAIR	2195340	DNA binding	GO:0003677TAIR	2195340	chloroplast	GO:0009507TAIR	2195340	chromosome organization and biogenesis (sensu Eukarya)	GO:0007001TAIR	2195340	nucleosome	GO:0000786TAIR	2195340	nucleosome assembly	GO:0006334TAIR	2195340	nucleus	GO:0005634TIGR	2195340	DNA binding	GO:0003677
Acc24057.1	3.93255	1.78129e-08	3.89513e-06	3.18923	5.21287	5.28826	79.1019	66.9479	63.3194	Acc24057.1	LG21	8379912	8389130	-	AT1G77110.1	608	0	Auxin efflux carrier family proteinTAIR	2025311	endomembrane system	GO:0012505TAIR	2025311	integral to membrane	GO:0016021TAIR	2025311	transporter activity	GO:0005215TIGR	2025311	auxin polar transport	GO:0009926TIGR	2025311	auxin:hydrogen symporter activity	GO:0009672
Acc04347.1	3.93867	0.00169834	0.0741702	0	2.08515	2.11531	21.0271	16.0675	27.5302	Acc04347.1	LG3	21183415	21187505	+	AT4G15630.1	110	2e-30	Uncharacterised protein family (UPF0497)TAIR	2130508	biological_process unknown	GO:0000004TAIR	2130508	cellular_component unknown	GO:0008372TIGR	2130508	molecular_function unknown	GO:0005554
Acc03637.1	3.99136	7.3996e-09	1.80842e-06	6.37846	4.1703	4.23061	60.0774	92.8344	81.6729	Acc03637.1	LG3	10529446	10532759	-	AT5G05240.1	305	3e-97	Uncharacterised conserved protein (UCP030365)TAIR	3440611	biological_process unknown	GO:0000004TAIR	3440611	cellular_component unknown	GO:0008372TIGR	3440611	molecular_function unknown	GO:0005554
Acc31966.1	4.0236	0.000566507	0.030398	1.06308	3.12772	1.05765	15.0193	41.0614	29.3655	Acc31966.1	LG28	8327759	8332925	-	AT4G27870.1	139	4e-36	Vacuolar iron transporter (VIT) family proteinTAIR	2137389	biological_process unknown	GO:0000004TAIR	2137389	cellular_component unknown	GO:0008372TAIR	2137389	molecular_function unknown	GO:0005554
Acc27292.1	4.05164	6.39508e-07	9.25823e-05	0	10.4257	3.17296	67.0864	73.1964	86.2612	Acc27292.1	LG24	3604611	3606059	-	AT1G03220.1	395	1e-135	Eukaryotic aspartyl protease family proteinTAIR	2014474	biological_process unknown	GO:0000004TAIR	2014474	endomembrane system	GO:0012505TIGR	2014474	molecular_function unknown	GO:0005554
Acc32441.1	4.06237	6.94833e-08	1.32946e-05	1.06308	8.3406	3.17296	65.0838	66.0553	79.8375	Acc32441.1	LG28	14175451	14182452	-	AT1G51405.1	235	9e-72	myosin-relatedTAIR	1005715348	chloroplast	GO:0009507TIGR	1005715348	biological_process unknown	GO:0000004TIGR	1005715348	molecular_function unknown	GO:0005554
Acc28919.1	4.08549	2.76618e-11	1.16592e-08	7.44153	8.3406	3.17296	126.163	108.009	88.0966	Acc28919.1	LG25	15014770	15022347	+	AT4G22570.1	293	1e-103	adenine phosphoribosyl transferase 3TAIR	2127479	adenine phosphoribosyltransferase activity	GO:0003999TAIR	2127479	adenine salvage	GO:0006168TAIR	2127479	anaerobic respiration	GO:0009061TAIR	2127479	cellular_component unknown	GO:0008372TAIR	2127479	nucleoside metabolism	GO:0009116TAIR	2127479	nucleotide metabolism	GO:0009117TAIR	2127479	orotate phosphoribosyltransferase activity	GO:0004588TAIR	2127479	pyrimidine nucleotide biosynthesis	GO:0006221TIGR	2127479	adenine phosphoribosyltransferase activity	GO:0003999
Acc10216.1	4.0911	1.50804e-05	0.00146683	2.12615	5.21287	0	46.0593	41.0614	38.5422	Acc10216.1	LG9	5405200	5406970	-	AT2G36770.1	163	9e-45	UDP-Glycosyltransferase superfamily proteinTAIR	2040609	cellular_component unknown	GO:0008372TAIR	2040609	metabolism	GO:0008152TAIR	2040609	transferase activity, transferring glycosyl groups	GO:0016757TIGR	2040609	UDP-glycosyltransferase activity	GO:0008194TIGR	2040609	transferase activity, transferring hexosyl groups	GO:0016758
Acc23188.1	4.11047	1.44609e-06	0.000187752	2.12615	4.1703	2.11531	56.0722	41.954	47.719	Acc23188.1	LG20	14707321	14711186	+	AT2G42260.1	155	3e-46	uv-b-insensitive 4TIGR	2060034	biological_process unknown	GO:0000004TIGR	2060034	cellular_component unknown	GO:0008372TIGR	2060034	molecular_function unknown	GO:0005554
Acc21661.1	4.11826	9.81168e-27	4.07647e-23	18.0723	28.1495	14.8071	315.406	381.157	364.316	Acc21661.1	LG23	12911338	12912474	+	AT4G27230.1	184	2e-61	histone H2A 2TAIR	2131703	DNA binding	GO:0003677TAIR	2131703	chromosome organization and biogenesis (sensu Eukarya)	GO:0007001TAIR	2131703	mitochondrion	GO:0005739TAIR	2131703	nucleosome	GO:0000786TAIR	2131703	nucleosome assembly	GO:0006334TAIR	2131703	nucleus	GO:0005634TIGR	2131703	DNA binding	GO:0003677
Acc01667.1	4.13109	6.54829e-11	2.50584e-08	6.37846	9.38317	2.11531	88.1135	105.331	120.215	Acc01667.1	LG2	3090948	3093976	+	AT5G04530.1	560	0	3-ketoacyl-CoA synthase 19TAIR	2184386	acyltransferase activity	GO:0008415TAIR	2184386	biosynthesis	GO:0009058TAIR	2184386	endomembrane system	GO:0012505TIGR	2184386	acyltransferase activity	GO:0008415
Acc22415.1	4.13703	0.00244383	0.0999634	1.06308	1.04257	1.05765	25.0322	16.9601	13.7651	Acc22415.1	LG20	510330	514377	-	AT2G24800.1	376	1e-131	Peroxidase superfamily proteinTAIR	2047379	endomembrane system	GO:0012505TAIR	2047379	peroxidase activity	GO:0004601TAIR	2047379	response to oxidative stress	GO:0006979TIGR	2047379	peroxidase activity	GO:0004601
Acc09398.1	4.15894	9.97983e-05	0.00714885	8.50461	69.8525	17.9801	604.779	551.651	565.286	Acc09398.1	LG8	24751934	24761521	+	AT1G02205.3	687	0	Fatty acid hydroxylase superfamily
Acc17427.1	4.16784	9.52535e-14	5.32742e-11	9.56769	6.25545	5.28826	109.141	131.218	138.569	Acc17427.1	LG15	14587087	14588814	-	AT5G54630.1	441	1e-153	zinc finger protein-relatedTAIR	2172108	nucleus	GO:0005634TAIR	2172108	regulation of transcription, DNA-dependent	GO:0006355TAIR	2172108	transcription factor activity	GO:0003700
Acc04660.1	4.2057	5.83405e-07	8.65672e-05	1.06308	13.5535	1.05765	88.1135	113.365	89.0142	Acc04660.1	LG4	2624064	2624716	-	AT5G48920.1	29	3.1	tracheary element differentiation-related 7TAIR	2154398	G-protein coupled receptor protein signaling pathway	GO:0007186TAIR	2154398	chloroplast	GO:0009507TAIR	2154398	integral to membrane	GO:0016021TAIR	2154398	rhodopsin-like receptor activity	GO:0001584
Acc04057.1	4.26132	6.89235e-05	0.00524739	1.06308	3.12772	1.05765	31.04	24.9939	44.966	Acc04057.1	LG3	17397306	17406216	+	AT3G02110.1	748	0	serine carboxypeptidase-like 25TAIR	2078597	endomembrane system	GO:0012505TAIR	2078597	proteolysis and peptidolysis	GO:0006508TAIR	2078597	serine carboxypeptidase activity	GO:0004185TIGR	2078597	proteolysis and peptidolysis	GO:0006508TIGR	2078597	serine carboxypeptidase activity	GO:0004185
Acc16844.1	4.26327	0.00137271	0.0618953	0	1.04257	2.11531	19.0245	18.7454	22.9418	Acc16844.1	LG15	8247559	8250419	+	AT5G43290.1	159	3e-47	WRKY DNA-binding protein 49TAIR	2169267	cellular_component unknown	GO:0008372TAIR	2169267	transcription factor activity	GO:0003700TIGR	2169267	regulation of transcription, DNA-dependent	GO:0006355TIGR	2169267	transcription factor activity	GO:0003700
Acc31812.1	4.28368	9.25979e-06	0.000972211	0	5.21287	3.17296	28.0361	69.6258	66.0724	Acc31812.1	LG28	5422808	5426525	-	AT5G05580.1	620	0	fatty acid desaturase 8TIGR	2169676	chloroplast	GO:0009507TIGR	2169676	fatty acid biosynthesis	GO:0006633TIGR	2169676	omega-3 fatty acid desaturase activity	GO:0042389TIGR	2169676	response to temperature	GO:0009266
Acc16521.1	4.28779	2.54224e-16	2.38503e-13	10.6308	6.25545	7.40357	160.206	133.896	179.864	Acc16521.1	LG15	2735400	2741733	-	AT3G47340.1	1004	0	glutamine-dependent asparagine synthase 1TAIR	2099579	cytoplasm	GO:0005737
Acc22604.1	4.33419	0.00055434	0.0298001	1.06308	3.12772	1.05765	72.0929	19.6381	14.6828	Acc22604.1	LG20	3390010	3390912	-	AT2G25890.1	153	5e-48	Oleosin family proteinTAIR	2043469	mitochondrion	GO:0005739TAIR	2043469	molecular_function unknown	GO:0005554TIGR	2043469	lipid storage	GO:0019915TIGR	2043469	membrane	GO:0016020
Acc24961.1	4.35797	0.000744111	0.0381308	2.12615	34.405	6.34592	355.458	275.825	248.689	Acc24961.1	LG22	11708921	11709746	-	AT2G34750.1	30	0.75	RNA polymerase I specific transcription initiation factor RRN3 proteinTAIR	2061573	biological_process unknown	GO:0000004TAIR	2061573	cellular_component unknown	GO:0008372TAIR	2061573	molecular_function unknown	GO:0005554
Acc13414.1	4.45249	7.01801e-09	1.74448e-06	5.31538	3.12772	1.05765	62.08	75.8743	69.7431	Acc13392.1	LG12	7616794	7617920	+	AT2G36090.1	226	6e-72	F-box family proteinTAIR	2053508	biological_process unknown	GO:0000004TIGR	2053508	cellular_component unknown	GO:0008372TIGR	2053508	molecular_function unknown	GO:0005554
Acc27289.1	4.49244	0.000794107	0.0403759	0	3.12772	0	25.0322	28.5644	17.4358	Acc27289.1	LG24	3574382	3576865	-	AT3G06120.1	244	1e-82	basic helix-loop-helix (bHLH) DNA-binding superfamily proteinTAIR	2082399	metabolism	GO:0008152TAIR	2082399	mitochondrion	GO:0005739TAIR	2082399	transcription factor activity	GO:0003700TIGR	2082399	DNA binding	GO:0003677
Acc05407.1	4.55768	5.88001e-05	0.00466001	1.06308	2.08515	1.05765	27.0348	46.4172	25.6948	Acc05407.1	LG5	2194674	2195995	+	AT4G24660.1	222	2e-73	homeobox protein 22TAIR	2121988	biological_process unknown	GO:0000004TAIR	2121988	cellular_component unknown	GO:0008372TIGR	2121988	transcription factor activity	GO:0003700
Acc19149.1	4.56298	5.13203e-05	0.00415751	5.31538	61.5119	16.9224	693.894	619.491	667.148	Acc19149.1	LG17	4693954	4696136	+	AT3G26320.1	375	1e-125	cytochrome P450, family 71, subfamily B, polypeptide 36TAIR	2079310	electron transport	GO:0006118TAIR	2079310	mitochondrion	GO:0005739TIGR	2079310	oxygen binding	GO:0019825
Acc10479.1	4.6173	7.12984e-16	5.92449e-13	34.0184	40.6604	20.0954	304.392	1071.17	950.709	Acc10479.1	LG9	10657150	10662176	-	AT5G17220.1	231	4e-77	glutathione S-transferase phi 12TAIR	2167214	ATP binding	GO:0005524TAIR	2167214	catalytic activity	GO:0003824TAIR	2167214	voltage-gated chloride channel activity	GO:0005247TIGR	2167214	glutathione transferase activity	GO:0004364
Acc20131.1	4.62966	2.22051e-17	2.39182e-14	29.7661	53.1713	17.9801	419.54	1031.89	1047.98	Acc20131.1	LG18	8214808	8217391	-	AT5G17050.1	458	1e-159	UDP-glucosyl transferase 78D2TAIR	2148125	chloroplast	GO:0009507TAIR	2148125	metabolism	GO:0008152TAIR	2148125	transferase activity, transferring glycosyl groups	GO:0016757TIGR	2148125	UDP-glycosyltransferase activity	GO:0008194TIGR	2148125	transferase activity, transferring glycosyl groups	GO:0016757
Acc13577.1	4.64614	8.42999e-11	3.18402e-08	7.44153	4.1703	2.11531	167.215	85.6933	90.8496	Acc13561.1	LG12	11861992	11865720	-	AT1G47128.1	427	1e-148	Granulin repeat cysteine protease family proteinTAIR	2825831	cysteine-type endopeptidase activity	GO:0004197TAIR	2825831	cysteine-type peptidase activity	GO:0008234TAIR	2825831	endomembrane system	GO:0012505TIGR	2825831	cysteine-type peptidase activity	GO:0008234TIGR	2825831	response to water deprivation	GO:0009414
Acc26401.1	4.73591	1.2608e-06	0.000168793	1.06308	3.12772	1.05765	37.0477	50.8804	52.3073	Acc26401.1	LG23	20824987	20826486	-	AT2G20875.1	105	3e-31	epidermal patterning factor 1TAIR	3436391	endomembrane system	GO:0012505TAIR	3436391	membrane	GO:0016020TAIR	3436391	receptor activity	GO:0004872TAIR	3436391	transport	GO:0006810TAIR	3436391	transporter activity	GO:0005215
Acc27291.1	4.75474	4.54739e-14	2.69902e-11	10.6308	2.08515	13.7495	137.177	289.215	286.314	Acc27291.1	LG24	3592800	3594005	+	AT1G03220.1	363	1e-123	Eukaryotic aspartyl protease family proteinTAIR	2014474	biological_process unknown	GO:0000004TAIR	2014474	endomembrane system	GO:0012505TIGR	2014474	molecular_function unknown	GO:0005554
Acc02513.1	4.7962	0.000198086	0.012606	0	3.12772	0	36.0464	19.6381	32.1185	Acc02513.1	LG2	14203443	14204535	-	AT3G02000.1	164	1e-53	Thioredoxin superfamily proteinTAIR	3698601	cellular_component unknown	GO:0008372TIGR	3698601	electron transport	GO:0006118TIGR	3698601	electron transporter activity	GO:0005489TIGR	3698601	thiol-disulfide exchange intermediate activity	GO:0030508
Acc08030.1	4.84332	4.53246e-13	2.35389e-10	1.06308	9.38317	2.11531	129.166	115.15	118.38	Acc08030.1	LG7	9321469	9325797	+	AT5G51810.1	362	1e-124	gibberellin 20 oxidase 2TIGR	2165340	gibberellic acid biosynthesis	GO:0009686TIGR	2165340	gibberellin 20-oxidase activity	GO:0045544
Acc01482.1	4.85625	1.92303e-05	0.00179255	0	1.04257	3.17296	55.0709	23.2086	44.0483	Acc01482.1	LG2	1244714	1246025	+	AT4G25140.1	122	3e-36	oleosin 1TAIR	3438780	molecular_function unknown	GO:0005554TIGR	3438780	lipid storage	GO:0019915TIGR	3438780	membrane	GO:0016020
Acc13955.1	4.92172	4.78613e-12	2.24508e-09	2.12615	4.1703	7.40357	207.267	90.1565	118.38	Acc13867.1	LG12	18764118	18764992	-	AT1G03820.1	34	0.039	unknown protein; FUNCTIONS IN: molecular_function unknown; INVOLVED IN: biological_process unknown; LOCATED IN: endomembrane system; EXPRESSED IN: 21 plant structures; EXPRESSED DURING: 13 growth stages; Has 1345 Blast hits to 1122 proteins in 102 species: Archae - 2; Bacteria - 28; Metazoa - 28; Fungi - 30; Plants - 109; Viruses - 0; Other Eukaryotes - 1148 (source: NCBI BLink).TAIR	2024213	biological_process unknown	GO:0000004TAIR	2024213	endomembrane system	GO:0012505TIGR	2024213	molecular_function unknown	GO:0005554
Acc17862.1	4.97043	1.62097e-10	5.89284e-08	0	5.21287	3.17296	105.135	82.1228	77.0845	Acc17862.1	LG16	3167618	3169321	+	AT1G80080.1	537	0	Leucine-rich repeat (LRR) family proteinTAIR	2016318	endomembrane system	GO:0012505TIGR	2016318	protein binding	GO:0005515TIGR	2016318	signal transduction	GO:0007165
Acc23374.1	4.9803	0.000854498	0.0425537	0	1.04257	1.05765	14.0181	30.3497	22.0241	Acc23374.1	LG20	17254289	17257782	-	AT3G13960.1	194	1e-58	growth-regulating factor 5TAIR	2088271	biological_process unknown	GO:0000004TAIR	2088271	cellular_component unknown	GO:0008372TIGR	2088271	molecular_function unknown	GO:0005554
Acc04615.1	5.01966	4.82602e-08	9.61337e-06	0	5.21287	1.05765	91.1174	60.6994	53.225	Acc04615.1	LG4	2175217	2175900	-	AT5G26690.1	65	1e-14	Heavy metal transport/detoxification superfamily proteinTAIR	1005713741	cellular_component unknown	GO:0008372TAIR	1005713741	metal ion binding	GO:0046872TAIR	1005713741	metal ion transport	GO:0030001
Acc08121.1	5.02561	0.000109044	0.00762341	1.06308	0	2.11531	59.0761	24.1012	20.1888	Acc08121.1	LG7	14829267	14834832	-	AT2G02010.1	850	0	glutamate decarboxylase 4TAIR	2041129	amino acid metabolism	GO:0006520TAIR	2041129	glutamate decarboxylation to succinate	GO:0006540TIGR	2041129	calmodulin binding	GO:0005516
Acc01557.1	5.05789	0.000792779	0.0403759	0	1.04257	1.05765	12.0155	24.1012	33.9539	Acc01557.1	LG2	1934477	1940297	+	AT1G59740.1	474	1e-161	Major facilitator superfamily proteinTAIR	2025885	integral to membrane	GO:0016021TAIR	2025885	membrane	GO:0016020TAIR	2025885	oligopeptide transport	GO:0006857TAIR	2025885	transporter activity	GO:0005215TIGR	2025885	membrane	GO:0016020TIGR	2025885	oligopeptide transport	GO:0006857TIGR	2025885	transporter activity	GO:0005215
Acc20563.1	5.2891	0.00019295	0.0123603	5.31538	87.5763	8.46122	1519.96	1263.08	1181.04	Acc20563.1	LG18	15636297	15640276	-	AT1G11600.1	632	0	cytochrome P450, family 77, subfamily B, polypeptide 1TAIR	2027411	electron transport	GO:0006118TAIR	2027411	endomembrane system	GO:0012505TIGR	2027411	oxygen binding	GO:0019825
Acc07052.1	5.38936	0.00126738	0.0578953	0	0	1.05765	13.0168	15.1749	19.2711	Acc07052.1	LG6	16138172	16143815	+	AT4G36610.1	333	1e-114	alpha/beta-Hydrolases superfamily proteinTAIR	2115434	aromatic compound metabolism	GO:0006725TAIR	2115434	catalytic activity	GO:0003824TAIR	2115434	cytoplasm	GO:0005737TAIR	2115434	endomembrane system	GO:0012505TAIR	2115434	hydrolase activity	GO:0016787TAIR	2115434	prolyl aminopeptidase activity	GO:0016804TIGR	2115434	hydrolase activity	GO:0016787
Acc08819.1	5.47253	0.00204624	0.0866242	1.06308	0	0	5.00645	24.9939	20.1888	Acc08819.1	LG8	7797039	7800243	-	AT2G34930.1	712	0	disease resistance family protein / LRR family proteinTAIR	2044766	endomembrane system	GO:0012505TIGR	2044766	defense response	GO:0006952TIGR	2044766	protein binding	GO:0005515TIGR	2044766	signal transduction	GO:0007165
Acc29877.1	5.47761	9.15521e-05	0.00672376	0	2.08515	0	25.0322	36.5982	32.1185	Acc29877.1	LG26	12813488	12815519	+	AT5G61430.1	421	1e-148	NAC domain containing protein 100TAIR	2163152	cellular_component unknown	GO:0008372TAIR	2163152	transcription factor activity	GO:0003700TIGR	2163152	development	GO:0007275
Acc19721.1	5.48467	0.00114875	0.0537462	0	1.04257	0	18.0232	9.81903	22.9418	Acc19721.1	LG17	13633912	13634745	+	AT3G36659.1	58	3e-10	Plant invertase/pectin methylesterase inhibitor superfamily proteinTAIR	504953428	biological_process unknown	GO:0000004TAIR	504953428	endomembrane system	GO:0012505TIGR	504953428	pectinesterase inhibitor activity	GO:0046910
Acc31730.1	5.67222	0.00168367	0.0737445	0	0	0	7.00903	11.6043	11.0121	Acc31730.1	LG17	15408544	15415957	+	AT4G02670.1	338	1e-113	indeterminate(ID)-domain 12TAIR	2132396	chloroplast	GO:0009507TAIR	2132396	regulation of transcription	GO:0045449TAIR	2132396	transcription factor activity	GO:0003700TIGR	2132396	nucleic acid binding	GO:0003676TIGR	2132396	zinc ion binding	GO:0008270
Acc29737.1	5.73912	0.000390824	0.0221378	0	0	1.05765	16.0206	17.8528	26.6125	Acc29737.1	LG26	10937483	10945788	+	AT4G16110.1	232	8e-70	response regulator 2TAIR	2130094	regulation of transcription, DNA-dependent	GO:0006355TAIR	2130094	transcription factor activity	GO:0003700TAIR	2130094	two-component response regulator activity	GO:0000156TAIR	2130094	two-component signal transduction system (phosphorelay)	GO:0000160TIGR	2130094	two-component response regulator activity	GO:0000156
Acc05936.1	5.7514	0.00239243	0.0986614	0	0	0	4.00516	8.92639	18.3535	Acc05936.1	LG5	15642208	15650245	+	AT2G22750.2	192	4e-59	basic helix-loop-helix (bHLH) DNA-binding superfamily protein
Acc14516.1	5.82314	0.00094099	0.0460721	0	0	0	13.0168	8.03375	11.9297	Acc14490.1	LG13	5823028	5825076	-	AT2G10940.1	162	4e-49	Bifunctional inhibitor/lipid-transfer protein/seed storage 2S albumin superfamily proteinTAIR	2041926	endomembrane system	GO:0012505TAIR	2041926	extracellular	GO:0005576TAIR	2041926	structural constituent of cell wall	GO:0005199TIGR	2041926	lipid binding	GO:0008289TIGR	2041926	lipid transport	GO:0006869
Acc02641.1	5.8462	0.000816231	0.0409284	0	0	0	9.01161	12.4969	11.9297	Acc02641.1	LG3	963599	966338	-	AT5G53210.1	257	1e-83	basic helix-loop-helix (bHLH) DNA-binding superfamily proteinTAIR	2154196	cellular_component unknown	GO:0008372TAIR	2154196	regulation of transcription	GO:0045449TAIR	2154196	transcription factor activity	GO:0003700TIGR	2154196	DNA binding	GO:0003677
Acc18025.1	5.95073	0.000805657	0.0408204	0	0	0	6.00774	13.3896	16.5181	Acc18025.1	LG16	4721616	4723092	+	AT1G26820.1	92	5e-22	ribonuclease 3TAIR	3435274	endomembrane system	GO:0012505TIGR	3435274	aging	GO:0007568TIGR	3435274	endoribonuclease activity	GO:0004521
Acc10334.1	6.08496	0.00111534	0.0525727	0	0	0	25.0322	3.57056	11.0121	Acc10334.1	LG9	7247126	7248520	+	AT5G66800.1	60	2e-11	unknown protein; BEST Arabidopsis thaliana protein match is: unknown protein (TAIR:AT3G50640.1); Has 1807 Blast hits to 1807 proteins in 277 species: Archae - 0; Bacteria - 0; Metazoa - 736; Fungi - 347; Plants - 385; Viruses - 0; Other Eukaryotes - 339 (source: NCBI BLink).TAIR	2175003	biological_process unknown	GO:0000004TAIR	2175003	chloroplast	GO:0009507TIGR	2175003	molecular_function unknown	GO:0005554
Acc01522.1	6.12109	0.000313054	0.018393	0	0	0	16.0206	8.92639	15.6004	Acc01522.1	LG2	1601921	1603985	-	AT5G05330.3	69	2e-15	HMG-box (high mobility group) DNA-binding family protein
Acc19005.1	6.16097	8.10814e-05	0.00603092	0	1.04257	0	36.0464	25.8865	19.2711	Acc19005.1	LG17	2363176	2364037	+	AT2G20875.1	123	1e-37	epidermal patterning factor 1TAIR	3436391	endomembrane system	GO:0012505TAIR	3436391	membrane	GO:0016020TAIR	3436391	receptor activity	GO:0004872TAIR	3436391	transport	GO:0006810TAIR	3436391	transporter activity	GO:0005215
Acc00199.1	6.21365	2.2236e-06	0.000271718	0	2.08515	0	43.0555	53.5583	59.6487	Acc00199.1	LG1	1478639	1481229	-	AT1G78170.1	47	2e-06	unknown protein; BEST Arabidopsis thaliana protein match is: unknown protein (TAIR:AT1G22250.1); Has 66 Blast hits to 66 proteins in 11 species: Archae - 0; Bacteria - 0; Metazoa - 0; Fungi - 0; Plants - 66; Viruses - 0; Other Eukaryotes - 0 (source: NCBI BLink).TAIR	2194708	cellular_component unknown	GO:0008372TAIR	2194708	electron transport	GO:0006118TAIR	2194708	electron transporter activity	GO:0005489
Acc14392.1	6.21786	2.10767e-06	0.000259735	0	2.08515	0	61.0787	49.9878	45.8836	Acc14391.1	LG13	4589654	4590412	-	AT1G65870.1	209	1e-69	Disease resistance-responsive (dirigent-like protein) family proteinTAIR	2009768	endomembrane system	GO:0012505TAIR	2009768	molecular_function unknown	GO:0005554TAIR	2009768	protein folding	GO:0006457TIGR	2009768	defense response	GO:0006952TIGR	2009768	lignan biosynthesis	GO:0009807
Acc07786.1	6.29237	0.000106992	0.00751606	1.06308	0	0	12.0155	49.0951	27.5302	Acc07786.1	LG7	6712305	6724604	-	AT5G50400.1	361	1e-117	purple acid phosphatase 27TAIR	2177546	biological_process unknown	GO:0000004TAIR	2177546	endomembrane system	GO:0012505TAIR	2177546	hydrolase activity	GO:0016787TIGR	2177546	protein serine/threonine phosphatase activity	GO:0004722
Acc03288.1	6.37978	0.000134998	0.0092598	0	0	0	25.0322	11.6043	11.9297	Acc03288.1	LG3	7600050	7602095	-	AT5G53030.1	43	7e-06	unknown protein; CONTAINS InterPro DOMAIN/s: Protein of unknown function DUF688 (InterPro:IPR007789); BEST Arabidopsis thaliana protein match is: unknown protein (TAIR:AT4G27810.1); Has 1807 Blast hits to 1807 proteins in 277 species: Archae - 0; Bacteria - 0; Metazoa - 736; Fungi - 347; Plants - 385; Viruses - 0; Other Eukaryotes - 339 (source: NCBI BLink).TAIR	2168406	biological_process unknown	GO:0000004TAIR	2168406	cellular_component unknown	GO:0008372TIGR	2168406	molecular_function unknown	GO:0005554
Acc17448.1	6.63339	1.13472e-05	0.00116486	0	1.04257	0	51.0658	27.6718	33.9539	Acc17448.1	LG15	14789973	14792761	-	AT3G20530.1	462	1e-163	Protein kinase superfamily proteinTAIR	2085719	ATP binding	GO:0005524TAIR	2085719	mitochondrion	GO:0005739TAIR	2085719	protein amino acid phosphorylation	GO:0006468TAIR	2085719	protein kinase activity	GO:0004672TAIR	2085719	protein serine/threonine kinase activity	GO:0004674TAIR	2085719	protein-tyrosine kinase activity	GO:0004713TIGR	2085719	kinase activity	GO:0016301
Acc29760.1	6.79498	0.00231391	0.096689	1.06308	1.04257	0	214.276	14.2822	5.50604	Acc29760.1	LG26	11203959	11205521	+	AT1G14220.1	98	2e-24	Ribonuclease T2 family proteinTAIR	2035870	N-terminal protein myristoylation	GO:0006499TAIR	2035870	RNA binding	GO:0003723TAIR	2035870	endomembrane system	GO:0012505TAIR	2035870	endoribonuclease activity	GO:0004521TIGR	2035870	endoribonuclease activity	GO:0004521
Acc20918.1	6.86959	3.25495e-06	0.000384812	0	1.04257	0	44.0567	53.5583	34.8716	Acc20918.1	LG18	19928925	19929546	-	AT2G28720.1	164	2e-53	Histone superfamily proteinTAIR	2054552	DNA binding	GO:0003677TAIR	2054552	chromosome organization and biogenesis (sensu Eukarya)	GO:0007001TAIR	2054552	nucleosome	GO:0000786TAIR	2054552	nucleosome assembly	GO:0006334TAIR	2054552	nucleus	GO:0005634TIGR	2054552	DNA binding	GO:0003677
Acc26460.1	7.00269	8.48253e-06	0.000897082	0	0	0	31.04	13.3896	30.2832	Acc26460.1	LG23	21478188	21487765	+	AT2G45250.1	68	3e-13	Integral membrane protein hemolysin-III homologTAIR	2050905	biological_process unknown	GO:0000004TAIR	2050905	chloroplast	GO:0009507TIGR	2050905	molecular_function unknown	GO:0005554
Acc18026.1	9.38965	2.63965e-12	1.2585e-09	0	0	1.05765	267.344	257.08	235.842	Acc18026.1	LG16	4737626	4739071	+	AT2G02990.1	100	2e-25	ribonuclease 1TIGR	2056754	aging	GO:0007568TIGR	2056754	cellular response to phosphate starvation	GO:0016036TIGR	2056754	endoribonuclease activity	GO:0004521
[truncated: 17 more columns]

## Sheet: DESeq2_PsaRMR_vs_PsaSus padj
Actinidia genes	baseMean	log2FoldChange	pvalue	padj	77	78	79	82	83	84	Actinidia genes	Linkage group/ Chromosome	Position on chromosome		Strand	Arabidopsis orthologue	A.A	E value	Gene ontology
Acc11882.1	414.907	-9.72058	1.3079e-08	2.58213e-05	0.721847	1.27796	1.01935	0	1210.42	1276.01	Acc11882.1	LG10	18013957	18014814	+	AT1G20340.1	167	1e-53	Cupredoxin superfamily proteinTAIR	2012927	copper ion binding	GO:0005507TAIR	2012927	electron transporter activity	GO:0005489TIGR	2012927	electron transport	GO:0006118TIGR	2012927	thylakoid lumen (sensu Viridiplantae)	GO:0009543
Acc16819.1	18.3709	-7.66959	4.2198e-07	0.000512673	0	0	0	50.1738	23.8459	36.2057	Acc16819.1	LG15	7779093	7781193	-	AT3G15420.1	35	0.001	Transcription factor TFIIIC, tau55-related proteinTAIR	2090120	biological_process unknown	GO:0000004TAIR	2090120	cellular_component unknown	GO:0008372TIGR	2090120	molecular_function unknown	GO:0005554
Acc26460.1	13.2821	-7.20204	5.93781e-06	0.00436194	0	0	0	33.0934	14.3075	32.2916	Acc26460.1	LG23	21478188	21487765	+	AT2G45250.1	68	3e-13	Integral membrane protein hemolysin-III homologTAIR	2050905	biological_process unknown	GO:0000004TAIR	2050905	chloroplast	GO:0009507TIGR	2050905	molecular_function unknown	GO:0005554
Acc26019.1	7.8218	-6.43957	9.80399e-05	0.038711	0	0	0	16.0129	15.2613	15.6565	Acc26019.1	LG23	6953702	6962727	-	AT2G30900.1	283	1e-95	TRICHOME BIREFRINGENCE-LIKE 43TAIR	2052855	endomembrane system	GO:0012505TIGR	2052855	biological_process unknown	GO:0000004TIGR	2052855	molecular_function unknown	GO:0005554
Acc29479.1	7.60357	-6.39636	0.000266384	0.0809089	0	0	0	23.4856	14.3075	7.82827	Acc29479.1	LG26	7605805	7606508	-	AT1G48020.1	48	3e-07	pectin methylesterase inhibitor 1TAIR	3435254	biological_process unknown	GO:0000004TAIR	3435254	endomembrane system	GO:0012505TIGR	3435254	pectinesterase inhibitor activity	GO:0046910
Acc20132.1	33.1909	-5.11541	1.50916e-06	0.0014021	2.88739	2.55593	0	26.6882	87.7527	79.2612	Acc20132.1	LG18	8220046	8220986	+	AT5G17050.1	164	8e-49	UDP-glucosyl transferase 78D2TAIR	2148125	chloroplast	GO:0009507TAIR	2148125	metabolism	GO:0008152TAIR	2148125	transferase activity, transferring glycosyl groups	GO:0016757TIGR	2148125	UDP-glycosyltransferase activity	GO:0008194TIGR	2148125	transferase activity, transferring glycosyl groups	GO:0016757
Acc20131.1	459.156	-4.91504	2.52681e-14	1.59634e-10	46.9201	29.3932	11.2128	447.294	1102.63	1117.49	Acc20131.1	LG18	8214808	8217391	-	AT5G17050.1	458	1e-159	UDP-glucosyl transferase 78D2TAIR	2148125	chloroplast	GO:0009507TAIR	2148125	metabolism	GO:0008152TAIR	2148125	transferase activity, transferring glycosyl groups	GO:0016757TIGR	2148125	UDP-glycosyltransferase activity	GO:0008194TIGR	2148125	transferase activity, transferring glycosyl groups	GO:0016757
Acc20918.1	24.5706	-4.61184	9.23182e-07	0.000972049	1.44369	2.55593	2.0387	46.9712	57.23	37.1843	Acc20918.1	LG18	19928925	19929546	-	AT2G28720.1	164	2e-53	Histone superfamily proteinTAIR	2054552	DNA binding	GO:0003677TAIR	2054552	chromosome organization and biogenesis (sensu Eukarya)	GO:0007001TAIR	2054552	nucleosome	GO:0000786TAIR	2054552	nucleosome assembly	GO:0006334TAIR	2054552	nucleus	GO:0005634TIGR	2054552	DNA binding	GO:0003677
Acc17448.1	21.0087	-4.56524	5.36865e-05	0.0253112	0.721847	5.11185	0	54.4439	29.5689	36.2057	Acc17448.1	LG15	14789973	14792761	-	AT3G20530.1	462	1e-163	Protein kinase superfamily proteinTAIR	2085719	ATP binding	GO:0005524TAIR	2085719	mitochondrion	GO:0005739TAIR	2085719	protein amino acid phosphorylation	GO:0006468TAIR	2085719	protein kinase activity	GO:0004672TAIR	2085719	protein serine/threonine kinase activity	GO:0004674TAIR	2085719	protein-tyrosine kinase activity	GO:0004713TIGR	2085719	kinase activity	GO:0016301
Acc10479.1	432.862	-4.42734	3.53458e-10	1.015e-06	64.2444	30.6711	19.3676	324.528	1144.6	1013.76	Acc10479.1	LG9	10657150	10662176	-	AT5G17220.1	231	4e-77	glutathione S-transferase phi 12TAIR	2167214	ATP binding	GO:0005524TAIR	2167214	catalytic activity	GO:0003824TAIR	2167214	voltage-gated chloride channel activity	GO:0005247TIGR	2167214	glutathione transferase activity	GO:0004364
Acc04032.1	16.1616	-4.33863	0.000164684	0.0559359	2.88739	1.27796	0	41.6336	26.7074	24.4633	Acc04032.1	LG3	17000840	17008295	-	AT5G15720.1	289	2e-95	GDSL-motif lipase 7TAIR	2143155	G-protein coupled receptor protein signaling pathway	GO:0007186TAIR	2143155	N-formyl peptide receptor activity	GO:0004982TAIR	2143155	endomembrane system	GO:0012505TAIR	2143155	integral to membrane	GO:0016021TIGR	2143155	carboxylic ester hydrolase activity	GO:0016789
Acc01893.1	62.5467	-3.95711	5.65327e-05	0.0258805	14.4369	7.66778	0	69.3893	150.706	133.081	Acc01893.1	LG2	5613109	5617460	+	AT2G38600.1	311	1e-108	HAD superfamily, subfamily IIIB acid phosphataseTAIR	2064127	biological_process unknown	GO:0000004TAIR	2064127	endomembrane system	GO:0012505TIGR	2064127	acid phosphatase activity	GO:0003993
Acc12738.1	111.364	-3.88146	6.4888e-15	5.57172e-11	10.8277	23.0033	10.1935	232.721	187.905	203.535	Acc12738.1	LG11	14082987	14086561	-	AT1G14520.1	511	0	myo-inositol oxygenase 1TIGR	3435702	biological_process unknown	GO:0000004TIGR	3435702	cellular_component unknown	GO:0008372TIGR	3435702	oxidoreductase activity	GO:0016491
Acc31646.1	447.439	-3.73485	8.50231e-07	0.000926107	59.1915	115.017	14.2709	947.965	787.867	760.32	Acc31646.1	LG28	7560748	7561527	+	AT1G54690.1	191	2e-63	gamma histone variant H2AXTAIR	2199485	DNA binding	GO:0003677TAIR	2199485	chloroplast	GO:0009507TAIR	2199485	chromosome organization and biogenesis (sensu Eukarya)	GO:0007001TAIR	2199485	nucleosome	GO:0000786TAIR	2199485	nucleosome assembly	GO:0006334TAIR	2199485	nucleus	GO:0005634TIGR	2199485	DNA binding	GO:0003677
Acc21661.1	203.339	-3.72171	1.10208e-08	2.32083e-05	14.4369	56.2304	17.3289	336.271	407.287	388.478	Acc21661.1	LG23	12911338	12912474	+	AT4G27230.1	184	2e-61	histone H2A 2TAIR	2131703	DNA binding	GO:0003677TAIR	2131703	chromosome organization and biogenesis (sensu Eukarya)	GO:0007001TAIR	2131703	mitochondrion	GO:0005739TAIR	2131703	nucleosome	GO:0000786TAIR	2131703	nucleosome assembly	GO:0006334TAIR	2131703	nucleus	GO:0005634TIGR	2131703	DNA binding	GO:0003677
Acc12965.1	44.9879	-3.60376	0.000140693	0.0496607	10.1059	2.55593	7.13544	152.656	52.4609	45.0125	Acc12965.1	LG12	725179	728655	-	AT5G35550.1	194	6e-61	Duplicated homeodomain-like superfamily proteinTAIR	2169537	transcription factor activity	GO:0003700TIGR	2169537	DNA binding	GO:0003677TIGR	2169537	regulation of transcription, DNA-dependent	GO:0006355
Acc20675.1	323.762	-3.57981	2.01565e-06	0.00181915	26.7084	103.515	21.4063	756.877	500.763	533.301	Acc20675.1	LG18	17089136	17089792	-	AT1G09200.1	228	2e-78	Histone superfamily proteinTAIR	2195340	DNA binding	GO:0003677TAIR	2195340	chloroplast	GO:0009507TAIR	2195340	chromosome organization and biogenesis (sensu Eukarya)	GO:0007001TAIR	2195340	nucleosome	GO:0000786TAIR	2195340	nucleosome assembly	GO:0006334TAIR	2195340	nucleus	GO:0005634TIGR	2195340	DNA binding	GO:0003677
Acc09021.1	63.2963	-3.57483	1.26398e-06	0.00123375	6.49663	17.8915	6.11609	164.399	78.2144	106.66	Acc09021.1	LG8	13641810	13643212	-	AT3G60670.1	243	3e-81	PLATZ transcription factor family proteinTAIR	2101880	biological_process unknown	GO:0000004TAIR	2101880	cellular_component unknown	GO:0008372TIGR	2101880	zinc ion binding	GO:0008270
Acc17300.1	160.16	-3.3969	1.98889e-05	0.012565	13.7151	60.0643	11.2128	293.57	295.689	286.71	Acc17300.1	LG15	13245579	13246226	+	AT1G09200.1	228	2e-78	Histone superfamily proteinTAIR	2195340	DNA binding	GO:0003677TAIR	2195340	chloroplast	GO:0009507TAIR	2195340	chromosome organization and biogenesis (sensu Eukarya)	GO:0007001TAIR	2195340	nucleosome	GO:0000786TAIR	2195340	nucleosome assembly	GO:0006334TAIR	2195340	nucleus	GO:0005634TIGR	2195340	DNA binding	GO:0003677
Acc26360.1	529.201	-3.36437	1.48151e-07	0.000212718	57.0259	175.081	50.9675	1038.7	941.434	911.993	Acc26360.1	LG23	20373370	20374493	+	AT4G27230.1	184	2e-61	histone H2A 2TAIR	2131703	DNA binding	GO:0003677TAIR	2131703	chromosome organization and biogenesis (sensu Eukarya)	GO:0007001TAIR	2131703	mitochondrion	GO:0005739TAIR	2131703	nucleosome	GO:0000786TAIR	2131703	nucleosome assembly	GO:0006334TAIR	2131703	nucleus	GO:0005634TIGR	2131703	DNA binding	GO:0003677
Acc13577.1	67.3186	-3.35894	5.05499e-05	0.0241935	5.77478	24.2813	7.13544	178.277	91.5681	96.8748	Acc13577.1	LG12	12174751	12181988	+	AT5G47650.1	200	9e-65	nudix hydrolase homolog 2TAIR	2168992	8-oxo-7,8-dihydroguanine triphosphatase activity	GO:0008413TAIR	2168992	DNA repair	GO:0006281TAIR	2168992	cellular_component unknown	GO:0008372TIGR	2168992	hydrolase activity	GO:0016787
Acc30253.1	327.033	-3.35268	3.65331e-13	1.92335e-09	57.0259	85.6236	33.6385	578.6	612.361	594.948	Acc30253.1	LG26	17455468	17456171	-	AT3G45930.1	162	2e-53	Histone superfamily proteinTAIR	2077126	DNA binding	GO:0003677TAIR	2077126	chromosome organization and biogenesis (sensu Eukarya)	GO:0007001TAIR	2077126	nucleosome	GO:0000786TAIR	2077126	nucleosome assembly	GO:0006334TAIR	2077126	nucleus	GO:0005634TIGR	2077126	DNA binding	GO:0003677
Acc17279.1	383.149	-3.33763	0.00012557	0.0461957	46.1982	145.688	16.3096	845.482	660.053	585.163	Acc17279.1	LG15	12012044	12013296	+	AT5G27670.1	140	1e-43	histone H2A 7TAIR	3442816	chromosome organization and biogenesis (sensu Eukarya)	GO:0007001TAIR	3442816	nucleosome	GO:0000786TAIR	3442816	nucleosome assembly	GO:0006334TAIR	3442816	nucleus	GO:0005634TIGR	3442816	DNA binding	GO:0003677
Acc28881.1	54.5731	-3.33483	8.64357e-05	0.0354588	11.5496	14.0576	4.0774	44.8362	133.537	119.381	Acc28881.1	LG25	14652762	14655033	+	AT4G37740.1	91	1e-21	growth-regulating factor 2TAIR	2137548	biological_process unknown	GO:0000004TAIR	2137548	cellular_component unknown	GO:0008372TIGR	2137548	molecular_function unknown	GO:0005554
Acc26149.1	148.017	-3.29886	1.2889e-06	0.00123375	25.2647	48.5626	9.17414	279.692	267.074	258.333	Acc26149.1	LG23	9811478	9812269	+	AT1G09200.1	228	2e-78	Histone superfamily proteinTAIR	2195340	DNA binding	GO:0003677TAIR	2195340	chloroplast	GO:0009507TAIR	2195340	chromosome organization and biogenesis (sensu Eukarya)	GO:0007001TAIR	2195340	nucleosome	GO:0000786TAIR	2195340	nucleosome assembly	GO:0006334TAIR	2195340	nucleus	GO:0005634TIGR	2195340	DNA binding	GO:0003677
Acc24232.1	31.3057	-3.28672	6.31108e-05	0.0284792	3.60924	3.83389	10.1935	41.6336	61.0454	67.5188	Acc24232.1	LG21	12887199	12889699	-	AT1G66120.1	674	0	AMP-dependent synthetase and ligase family proteinTAIR	2013859	metabolism	GO:0008152TIGR	2013859	AMP binding	GO:0016208
Acc27554.1	28.439	-3.28481	3.12622e-05	0.0179547	2.88739	7.66778	6.11609	43.7686	52.4609	57.7335	Acc27554.1	LG24	8837328	8840564	-	AT3G10600.1	207	9e-65	cationic amino acid transporter 7TAIR	2075744	biological_process unknown	GO:0000004TAIR	2075744	cationic amino acid transporter activity	GO:0015326TAIR	2075744	cellular_component unknown	GO:0008372
Acc24057.1	41.1022	-3.28309	2.6992e-06	0.00236839	8.66217	11.5017	3.05805	84.3347	71.5376	67.5188	Acc24057.1	LG21	8379912	8389130	-	AT1G77110.1	608	0	Auxin efflux carrier family proteinTAIR	2025311	endomembrane system	GO:0012505TAIR	2025311	integral to membrane	GO:0016021TAIR	2025311	transporter activity	GO:0005215TIGR	2025311	auxin polar transport	GO:0009926TIGR	2025311	auxin:hydrogen symporter activity	GO:0009672
Acc15099.1	338.621	-3.22106	2.84942e-05	0.0166681	45.4764	130.352	22.4257	700.298	565.624	567.549	Acc15099.1	LG13	16686643	16687332	-	AT1G09200.1	260	4e-91	Histone superfamily proteinTAIR	2195340	DNA binding	GO:0003677TAIR	2195340	chloroplast	GO:0009507TAIR	2195340	chromosome organization and biogenesis (sensu Eukarya)	GO:0007001TAIR	2195340	nucleosome	GO:0000786TAIR	2195340	nucleosome assembly	GO:0006334TAIR	2195340	nucleus	GO:0005634TIGR	2195340	DNA binding	GO:0003677
Acc04140.1	103.042	-3.21507	2.20588e-09	5.21459e-06	12.2714	28.1152	21.4063	151.589	198.397	206.471	Acc04140.1	LG3	18442925	18444187	-	AT1G24140.1	206	1e-63	Matrixin family proteinTAIR	2032466	endomembrane system	GO:0012505TAIR	2032466	metalloendopeptidase activity	GO:0004222TAIR	2032466	metallopeptidase activity	GO:0008237TAIR	2032466	proteolysis and peptidolysis	GO:0006508TAIR	2032466	zinc ion binding	GO:0008270TIGR	2032466	extracellular matrix	GO:0005578TIGR	2032466	metalloendopeptidase activity	GO:0004222TIGR	2032466	proteolysis and peptidolysis	GO:0006508
Acc26150.1	189.566	-3.21088	5.78625e-06	0.00436194	44.7545	56.2304	10.1935	360.824	340.519	324.873	Acc26150.1	LG23	9812675	9814293	-	AT1G09200.1	261	1e-91	Histone superfamily proteinTAIR	2195340	DNA binding	GO:0003677TAIR	2195340	chloroplast	GO:0009507TAIR	2195340	chromosome organization and biogenesis (sensu Eukarya)	GO:0007001TAIR	2195340	nucleosome	GO:0000786TAIR	2195340	nucleosome assembly	GO:0006334TAIR	2195340	nucleus	GO:0005634TIGR	2195340	DNA binding	GO:0003677
Acc27291.1	140.621	-3.20113	3.75487e-05	0.0197681	12.9933	19.1695	50.9675	146.251	309.042	305.302	Acc27291.1	LG24	3592800	3594005	+	AT1G03220.1	363	1e-123	Eukaryotic aspartyl protease family proteinTAIR	2014474	biological_process unknown	GO:0000004TAIR	2014474	endomembrane system	GO:0012505TIGR	2014474	molecular_function unknown	GO:0005554
Acc07137.1	47.0959	-3.18358	1.18964e-06	0.0012122	9.38402	14.0576	5.09675	84.3347	97.2911	72.4115	Acc07137.1	LG6	16997122	17001088	+	AT2G20980.1	402	1e-138	minichromosome maintenance 10TAIR	3436355	biological_process unknown	GO:0000004TAIR	3436355	cellular_component unknown	GO:0008372TIGR	3436355	molecular_function unknown	GO:0005554
Acc15104.1	45.9825	-3.1695	8.47813e-07	0.000926107	12.2714	5.11185	9.17414	93.9424	82.9836	72.4115	Acc15104.1	LG13	16736259	16739883	+	AT3G08580.1	593	0	ADP/ATP carrier 1TAIR	2077777	ATP:ADP antiporter activity	GO:0005471TIGR	2077777	binding	GO:0005488TIGR	2077777	mitochondrial inner membrane	GO:0005743TIGR	2077777	transport	GO:0006810
Acc31378.1	159.849	-3.14113	8.47542e-05	0.0353456	28.152	61.3422	9.17414	358.689	236.551	265.183	Acc31378.1	LG27	16402941	16406192	+	AT5G23420.1	152	5e-46	high-mobility group box 6TAIR	2154432	chloroplast	GO:0009507TAIR	2154432	metal ion transport	GO:0030001TAIR	2154432	regulation of transcription, DNA-dependent	GO:0006355TAIR	2154432	transcription factor activity	GO:0003700
Acc04763.1	43.6135	-3.13903	0.000324848	0.0944808	8.66217	16.6135	2.0387	55.5114	83.9374	94.9177	Acc04763.1	LG4	3873642	3876267	+	AT1G47210.2	387	1e-134	cyclin-dependent protein kinase 3;2TAIR	1005027859	nucleus	GO:0005634TAIR	1005027859	regulation of cell cycle	GO:0000074
Acc25126.1	298.458	-3.117	0.000326023	0.0944808	37.5361	131.63	17.3289	514.548	543.685	546.022	Acc25126.1	LG22	15208794	15209432	-	AT1G09200.1	228	2e-78	Histone superfamily proteinTAIR	2195340	DNA binding	GO:0003677TAIR	2195340	chloroplast	GO:0009507TAIR	2195340	chromosome organization and biogenesis (sensu Eukarya)	GO:0007001TAIR	2195340	nucleosome	GO:0000786TAIR	2195340	nucleosome assembly	GO:0006334TAIR	2195340	nucleus	GO:0005634TIGR	2195340	DNA binding	GO:0003677
Acc06865.1	305.224	-3.09726	1.77446e-08	3.11398e-05	62.8007	49.8406	78.4899	831.604	402.518	406.091	Acc06865.1	LG6	13850322	13850992	+	AT4G33720.1	205	2e-68	CAP (Cysteine-rich secretory proteins, Antigen 5, and Pathogenesis-related 1 protein) superfamily proteinTAIR	2134177	biological_process unknown	GO:0000004TAIR	2134177	endomembrane system	GO:0012505TAIR	2134177	extracellular	GO:0005576TAIR	2134177	molecular_function unknown	GO:0005554
Acc25392.1	196.807	-3.02696	6.42839e-12	2.90086e-08	40.4235	54.9524	34.6579	434.484	308.088	308.238	Acc25392.1	LG22	18383028	18383796	-	AT2G28720.1	166	1e-53	Histone superfamily proteinTAIR	2054552	DNA binding	GO:0003677TAIR	2054552	chromosome organization and biogenesis (sensu Eukarya)	GO:0007001TAIR	2054552	nucleosome	GO:0000786TAIR	2054552	nucleosome assembly	GO:0006334TAIR	2054552	nucleus	GO:0005634TIGR	2054552	DNA binding	GO:0003677
Acc21261.1	689.149	-3.01434	1.91241e-08	3.17943e-05	95.2839	207.03	154.941	1701.64	1007.25	968.748	Acc21261.1	LG19	11469048	11469837	+	AT1G60950.1	185	3e-61	2Fe-2S ferredoxin-like superfamily proteinTIGR	2206060	chloroplast stroma	GO:0009570TIGR	2206060	electron carrier activity	GO:0009055TIGR	2206060	photosynthetic electron transport	GO:0009767TIGR	2206060	response to light	GO:0009416
Acc32318.1	388.725	-2.97022	3.10101e-06	0.00264742	44.7545	152.078	69.3157	796.376	654.33	615.498	Acc32318.1	LG28	12671322	12671935	-	AT3G45930.1	162	2e-53	Histone superfamily proteinTAIR	2077126	DNA binding	GO:0003677TAIR	2077126	chromosome organization and biogenesis (sensu Eukarya)	GO:0007001TAIR	2077126	nucleosome	GO:0000786TAIR	2077126	nucleosome assembly	GO:0006334TAIR	2077126	nucleus	GO:0005634TIGR	2077126	DNA binding	GO:0003677
Acc27699.1	249.802	-2.89828	2.28463e-07	0.000300696	44.0327	93.2913	41.7933	539.102	426.364	354.229	Acc27699.1	LG24	11395851	11396589	-	AT3G45930.1	162	2e-53	Histone superfamily proteinTAIR	2077126	DNA binding	GO:0003677TAIR	2077126	chromosome organization and biogenesis (sensu Eukarya)	GO:0007001TAIR	2077126	nucleosome	GO:0000786TAIR	2077126	nucleosome assembly	GO:0006334TAIR	2077126	nucleus	GO:0005634TIGR	2077126	DNA binding	GO:0003677
Acc15097.1	228.602	-2.89552	0.000196531	0.064667	28.152	108.627	27.5224	419.538	375.811	411.963	Acc15097.1	LG13	16671908	16672622	-	AT1G09200.1	260	4e-91	Histone superfamily proteinTAIR	2195340	DNA binding	GO:0003677TAIR	2195340	chloroplast	GO:0009507TAIR	2195340	chromosome organization and biogenesis (sensu Eukarya)	GO:0007001TAIR	2195340	nucleosome	GO:0000786TAIR	2195340	nucleosome assembly	GO:0006334TAIR	2195340	nucleus	GO:0005634TIGR	2195340	DNA binding	GO:0003677
Acc14798.1	255.157	-2.82438	4.10389e-07	0.000512673	59.1915	95.8473	35.6772	376.837	509.347	454.04	Acc14798.1	LG13	10243805	10246507	-	AT5G58400.1	415	1e-146	Peroxidase superfamily proteinTAIR	2161192	electron transport	GO:0006118TAIR	2161192	endomembrane system	GO:0012505TAIR	2161192	peroxidase activity	GO:0004601TAIR	2161192	response to oxidative stress	GO:0006979TIGR	2161192	peroxidase activity	GO:0004601
Acc27504.1	35.5209	-2.81355	0.000179055	0.0595369	12.9933	7.66778	5.09675	71.5244	61.0454	54.7979	Acc27504.1	LG24	7312581	7318622	-	AT3G48750.1	280	5e-94	cell division control 2TIGR	2099477	kinase activity	GO:0016301
Acc26451.1	85.973	-2.70395	2.53381e-05	0.0151015	26.7084	24.2813	17.3289	213.506	107.783	126.231	Acc26451.1	LG23	21338775	21344602	+	AT2G45300.1	56	4e-08	RNA 3'-terminal phosphate cyclase/enolpyruvate transferase, alpha/betaTIGR	2050811	3-phosphoshikimate 1-carboxyvinyltransferase activity	GO:0003866TIGR	2050811	aromatic amino acid family biosynthesis, shikimate pathway	GO:0016089TIGR	2050811	chloroplast	GO:0009507TIGR	2050811	glyphosate metabolism	GO:0018920
Acc15855.1	55.1948	-2.69977	0.000203143	0.0654783	18.768	19.1695	6.11609	111.023	77.2606	98.8319	Acc15855.1	LG14	6720043	6721963	+	AT3G14740.2	379	1e-131	RING/FYVE/PHD zinc finger superfamily protein
Acc30211.1	406.376	-2.67926	2.98891e-08	4.72068e-05	79.4032	158.467	93.7801	807.051	640.023	659.532	Acc30211.1	LG26	17075782	17076825	+	AT3G45930.1	162	2e-53	Histone superfamily proteinTAIR	2077126	DNA binding	GO:0003677TAIR	2077126	chromosome organization and biogenesis (sensu Eukarya)	GO:0007001TAIR	2077126	nucleosome	GO:0000786TAIR	2077126	nucleosome assembly	GO:0006334TAIR	2077126	nucleus	GO:0005634TIGR	2077126	DNA binding	GO:0003677
Acc01014.1	175.03	-2.64542	2.31114e-09	5.21459e-06	42.589	63.8982	39.7546	340.541	273.75	289.646	Acc01014.1	LG1	15638141	15641385	-	AT1G19640.1	342	1e-116	jasmonic acid carboxyl methyltransferaseTAIR	2013148	jasmonate O-methyltransferase activity	GO:0030795TIGR	2013148	jasmonic acid biosynthesis	GO:0009695TIGR	2013148	jasmonic acid mediated signaling pathway	GO:0009867
Acc25881.1	156.973	-2.63622	0.000332242	0.0954077	24.5428	79.2337	28.5418	325.596	244.182	239.741	Acc25881.1	LG23	4697240	4698651	-	AT2G28790.1	365	1e-129	Pathogenesis-related thaumatin superfamily proteinTAIR	2053214	endomembrane system	GO:0012505TIGR	2053214	molecular_function unknown	GO:0005554TIGR	2053214	response to pathogen	GO:0042828
Acc04138.1	51.9385	-2.633	3.88426e-05	0.0201141	9.38402	15.3356	19.3676	81.1321	94.4296	91.9821	Acc04138.1	LG3	18423814	18425027	-	AT1G24140.1	248	3e-80	Matrixin family proteinTAIR	2032466	endomembrane system	GO:0012505TAIR	2032466	metalloendopeptidase activity	GO:0004222TAIR	2032466	metallopeptidase activity	GO:0008237TAIR	2032466	proteolysis and peptidolysis	GO:0006508TAIR	2032466	zinc ion binding	GO:0008270TIGR	2032466	extracellular matrix	GO:0005578TIGR	2032466	metalloendopeptidase activity	GO:0004222TIGR	2032466	proteolysis and peptidolysis	GO:0006508
Acc16944.1	65.8945	-2.62021	0.000347629	0.0980438	25.9865	21.7254	7.13544	113.158	100.153	127.209	Acc16944.1	LG22	14000227	14010019	-	AT1G65470.1	428	1e-137	chromatin assembly factor-1 (FASCIATA1) (FAS1)
Acc19072.1	45.0671	-2.57467	0.000298108	0.0896822	17.3243	12.7796	8.15479	87.5373	83.9374	60.6691	Acc19072.1	LG17	3338585	3340222	+	AT4G15140.1	69	1e-14	unknown protein; Has 26 Blast hits to 26 proteins in 10 species: Archae - 0; Bacteria - 0; Metazoa - 0; Fungi - 0; Plants - 26; Viruses - 0; Other Eukaryotes - 0 (source: NCBI BLink).TAIR	2129714	biological_process unknown	GO:0000004TAIR	2129714	cellular_component unknown	GO:0008372TIGR	2129714	molecular_function unknown	GO:0005554
Acc25886.1	663.59	-2.55413	4.25285e-05	0.0208043	158.806	313.101	109.07	1311.99	1043.49	1045.07	Acc25886.1	LG23	4739702	4741361	+	AT5G02560.1	159	6e-51	histone H2A 12TAIR	2181807	DNA binding	GO:0003677TAIR	2181807	chromosome organization and biogenesis (sensu Eukarya)	GO:0007001TAIR	2181807	nucleosome	GO:0000786TAIR	2181807	nucleosome assembly	GO:0006334TAIR	2181807	nucleus	GO:0005634TIGR	2181807	DNA binding	GO:0003677
Acc04657.1	103.108	-2.5444	8.50408e-05	0.0353456	30.3176	37.0609	23.445	255.139	125.906	146.78	Acc04657.1	LG4	2586126	2587566	-	AT1G75030.1	239	2e-79	thaumatin-like protein 3TAIR	2027160	endomembrane system	GO:0012505TIGR	2027160	molecular_function unknown	GO:0005554TIGR	2027160	response to pathogen	GO:0042828
Acc18343.1	171.171	-2.48399	9.31212e-05	0.0375411	49.0856	79.2337	28.5418	269.017	251.812	349.336	Acc18343.1	LG16	8651741	8656364	+	AT5G08020.1	842	0	RPA70-kDa subunit BTIGR	2142807	DNA replication	GO:0006260TIGR	2142807	cellular_component unknown	GO:0008372TIGR	2142807	molecular_function unknown	GO:0005554
Acc00346.1	55.8821	-2.46444	0.000144963	0.0503197	10.8277	19.1695	22.4257	88.6048	93.4757	100.789	Acc00346.1	LG1	1834896	1843864	+	AT3G59670.1	294	4e-94	unknown protein; BEST Arabidopsis thaliana protein match is: unknown protein (TAIR:AT4G37440.2); Has 77 Blast hits to 77 proteins in 14 species: Archae - 0; Bacteria - 0; Metazoa - 0; Fungi - 0; Plants - 73; Viruses - 0; Other Eukaryotes - 4 (source: NCBI BLink).TAIR	2097447	biological_process unknown	GO:0000004TAIR	2097447	cellular_component unknown	GO:0008372TIGR	2097447	molecular_function unknown	GO:0005554
Acc19499.1	70.048	-2.45328	0.000215647	0.0683467	22.3773	31.9491	11.2128	122.766	110.645	121.338	Acc19499.1	LG17	14834148	14840049	+	AT3G54650.1	533	0	RNI-like superfamily proteinTAIR	2102399	chloroplast	GO:0009507TIGR	2102399	ubiquitin-dependent protein catabolism	GO:0006511TIGR	2102399	ubiquitin-protein ligase activity	GO:0004842
Acc27781.1	70.5348	-2.44064	3.95825e-05	0.0201667	21.6554	30.6711	14.2709	113.158	121.137	122.317	Acc27781.1	LG24	12307412	12309783	-	AT1G07370.1	440	1e-157	proliferating cellular nuclear antigen 1TAIR	2025061	DNA binding	GO:0003677TAIR	2025061	DNA polymerase processivity factor activity	GO:0030337TAIR	2025061	delta-DNA polymerase cofactor complex	GO:0005660TAIR	2025061	nucleus	GO:0005634TAIR	2025061	regulation of DNA replication	GO:0006275TIGR	2025061	DNA binding	GO:0003677TIGR	2025061	DNA polymerase processivity factor activity	GO:0030337TIGR	2025061	delta-DNA polymerase cofactor complex	GO:0005660TIGR	2025061	nucleus	GO:0005634TIGR	2025061	regulation of DNA replication	GO:0006275
Acc20441.1	82.5836	-2.42678	4.27318e-06	0.00346105	30.3176	24.2813	22.4257	121.698	140.214	156.565	Acc20441.1	LG18	13927300	13950414	+	AT5G16690.1	671	0	origin recognition complex subunit 3TAIR	3441937	biological_process unknown	GO:0000004TAIR	3441937	chloroplast	GO:0009507TIGR	3441937	molecular_function unknown	GO:0005554
Acc04255.1	91.1997	-2.40654	8.44508e-06	0.00555757	24.5428	28.1152	34.6579	124.901	176.459	158.522	Acc04255.1	LG3	20044652	20045476	-	AT2G32030.1	219	2e-73	Acyl-CoA N-acyltransferases (NAT) superfamily proteinTAIR	2045476	N-acetyltransferase activity	GO:0008080TAIR	2045476	cellular_component unknown	GO:0008372TIGR	2045476	N-acetyltransferase activity	GO:0008080TIGR	2045476	metabolism	GO:0008152
Acc26065.1	276.261	-2.40411	5.62222e-05	0.0258805	51.973	88.1795	124.361	560.452	420.641	411.963	Acc26065.1	LG23	8615761	8617416	-	AT1G03495.1	249	2e-77	HXXXD-type acyl-transferase family proteinTIGR	2825046	biological_process unknown	GO:0000004TIGR	2825046	transferase activity	GO:0016740
Acc02897.1	665.383	-2.29505	3.65468e-05	0.0197681	162.416	251.759	262.992	736.594	1281	1297.54	Acc02897.1	LG3	3234889	3237721	+	AT1G07770.2	261	1e-91	ribosomal protein S15A
Acc04644.1	136.067	-2.26883	0.000112255	0.0432426	36.0924	63.8982	41.7933	280.76	207.936	185.921	Acc04644.1	LG4	2456935	2458109	-	AT3G46940.1	255	3e-88	DUTP-PYROPHOSPHATASE-LIKE 1TAIR	3697974	cellular_component unknown	GO:0008372TAIR	3697974	dUTP diphosphatase activity	GO:0004170TAIR	3697974	dUTP metabolism	GO:0046080TAIR	3697974	hydrolase activity	GO:0016787TAIR	3697974	pyrimidine deoxyribonucleoside interconversion	GO:0019690
Acc27447.1	182.872	-2.24905	4.13502e-08	6.21985e-05	61.357	60.0643	69.3157	266.882	315.719	323.895	Acc27447.1	LG24	6260471	6261285	+	AT5G60670.1	301	1e-106	Ribosomal protein L11 family proteinTAIR	2175840	intracellular	GO:0005622TAIR	2175840	protein biosynthesis	GO:0006412TAIR	2175840	ribosome	GO:0005840TAIR	2175840	structural constituent of ribosome	GO:0003735TIGR	2175840	cytosolic large ribosomal subunit (sensu Bacteria)	GO:0009282TIGR	2175840	ribosome	GO:0005840TIGR	2175840	ribosome biogenesis	GO:0007046TIGR	2175840	structural constituent of ribosome	GO:0003735
Acc24768.1	131.004	-2.23239	0.000118919	0.0447192	54.1386	29.3932	53.0062	175.075	233.689	240.719	Acc24768.1	LG22	8381614	8382390	+	AT5G60670.1	298	1e-105	Ribosomal protein L11 family proteinTAIR	2175840	intracellular	GO:0005622TAIR	2175840	protein biosynthesis	GO:0006412TAIR	2175840	ribosome	GO:0005840TAIR	2175840	structural constituent of ribosome	GO:0003735TIGR	2175840	cytosolic large ribosomal subunit (sensu Bacteria)	GO:0009282TIGR	2175840	ribosome	GO:0005840TIGR	2175840	ribosome biogenesis	GO:0007046TIGR	2175840	structural constituent of ribosome	GO:0003735
Acc29660.1	88.5355	-2.16509	3.55032e-05	0.0197681	32.4831	29.3932	34.6579	162.264	136.398	136.016	Acc29660.1	LG26	10013057	10016105	+	AT5G26660.1	231	1e-72	myb domain protein 86TAIR	1005713755	nucleus	GO:0005634TAIR	1005713755	response to UV	GO:0009411TAIR	1005713755	transcriptional repressor activity	GO:0016564TIGR	1005713755	transcriptional repressor activity	GO:0016564
Acc21353.1	174.183	-2.14421	0.00024262	0.0744065	44.7545	67.7321	81.5479	225.248	319.534	306.281	Acc21353.1	LG19	12909188	12918184	-	AT5G45650.1	659	0	subtilase family proteinTAIR	2171937	ATP binding	GO:0005524TAIR	2171937	endomembrane system	GO:0012505TAIR	2171937	peptidase activity	GO:0008233TAIR	2171937	proteolysis and peptidolysis	GO:0006508TAIR	2171937	subtilase activity	GO:0004289TIGR	2171937	proteolysis and peptidolysis	GO:0006508TIGR	2171937	subtilase activity	GO:0004289
Acc28399.1	158.652	-2.04642	3.82632e-06	0.00318068	57.0259	71.566	58.1029	257.274	261.351	246.59	Acc28399.1	LG25	7222783	7223761	-	AT1G14900.1	92	3e-23	high mobility group ATAIR	2006861	DNA binding	GO:0003677TAIR	2006861	chromatin	GO:0000785TAIR	2006861	chromosome organization and biogenesis (sensu Eukarya)	GO:0007001TAIR	2006861	nucleosome	GO:0000786TAIR	2006861	nucleosome assembly	GO:0006334TAIR	2006861	nucleus	GO:0005634TAIR	2006861	regulation of transcription, DNA-dependent	GO:0006355TIGR	2006861	DNA binding	GO:0003677TIGR	2006861	nucleus	GO:0005634TIGR	2006861	regulation of transcription, DNA-dependent	GO:0006355
Acc14279.1	637.176	-2.03876	2.06184e-05	0.0127705	220.885	196.806	330.269	1060.06	1011.06	1003.98	Acc14279.1	LG13	3314287	3318756	-	AT1G67430.1	281	2e-98	Ribosomal protein L22p/L17e family proteinTAIR	2197623	intracellular	GO:0005622TAIR	2197623	large ribosomal subunit	GO:0015934TAIR	2197623	protein biosynthesis	GO:0006412TAIR	2197623	ribosome	GO:0005840TAIR	2197623	structural constituent of ribosome	GO:0003735TIGR	2197623	protein biosynthesis	GO:0006412TIGR	2197623	ribosome	GO:0005840TIGR	2197623	structural constituent of ribosome	GO:0003735
Acc13743.1	1151.4	-2.01943	0.000237449	0.074006	374.639	348.884	643.209	1977.06	1745.52	1819.09	Acc13743.1	LG12	15748632	15751826	-	AT4G36130.1	474	1e-172	Ribosomal protein L2 familyTAIR	3439572	mitochondrion	GO:0005739TIGR	3439572	protein biosynthesis	GO:0006412TIGR	3439572	ribosome	GO:0005840TIGR	3439572	structural constituent of ribosome	GO:0003735
Acc14142.1	1106.16	-1.99239	7.54562e-05	0.0331043	430.221	325.881	575.932	1593.82	1869.51	1841.6	Acc14142.1	LG13	1898204	1901507	+	AT5G39850.1	333	1e-118	Ribosomal protein S4TIGR	3442484	cytosolic small ribosomal subunit (sensu Eukarya)	GO:0005843TIGR	3442484	protein biosynthesis	GO:0006412TIGR	3442484	structural constituent of ribosome	GO:0003735
Acc27395.1	893.553	-1.9733	0.000136084	0.0494093	306.063	458.789	325.172	1761.42	1249.52	1260.35	Acc27395.1	LG24	5155885	5164934	+	AT3G04290.1	517	0	Li-tolerant lipase 1TAIR	2103004	biological_process unknown	GO:0000004TAIR	2103004	endomembrane system	GO:0012505TIGR	2103004	carboxylic ester hydrolase activity	GO:0016789
Acc08535.1	617.023	-1.95755	6.44643e-05	0.0286803	213.667	212.142	332.308	1019.49	991.987	932.542	Acc08535.1	LG8	3521226	3522046	+	AT2G37190.1	299	1e-105	Ribosomal protein L11 family proteinTAIR	2061752	intracellular	GO:0005622TAIR	2061752	protein biosynthesis	GO:0006412TAIR	2061752	ribosome	GO:0005840TAIR	2061752	structural constituent of ribosome	GO:0003735TIGR	2061752	cytosolic large ribosomal subunit (sensu Bacteria)	GO:0009282TIGR	2061752	ribosome	GO:0005840TIGR	2061752	ribosome biogenesis	GO:0007046TIGR	2061752	structural constituent of ribosome	GO:0003735
Acc30085.1	1309.32	-1.9205	0.000168324	0.056564	531.28	403.836	705.39	2237.54	1997.33	1980.55	Acc30085.1	LG26	15572724	15578591	-	AT5G22650.2	165	7e-49	histone deacetylase 2B
Acc07810.1	322.584	-1.90222	0.000141493	0.0496607	130.654	104.793	172.27	506.008	521.747	500.031	Acc07810.1	LG7	7125125	7130308	-	AT3G05560.2	165	5e-54	Ribosomal L22e protein familyTAIR	1006228457	cellular_component unknown	GO:0008372
Acc28846.1	752.978	-1.89885	0.000216369	0.0683467	271.415	424.284	261.973	1154	1247.61	1158.58	Acc28846.1	LG25	14252061	14255920	-	AT5G23860.1	840	0	tubulin beta 8
Acc10272.1	937.74	-1.89607	0.000199853	0.065082	371.03	314.379	505.597	1271.43	1609.12	1554.89	Acc10272.1	LG9	6226146	6226840	+	AT3G49910.1	199	1e-66	Translation protein SH3-like family proteinTAIR	3699558	mitochondrion	GO:0005739TIGR	3699558	large ribosomal subunit	GO:0015934TIGR	3699558	protein biosynthesis	GO:0006412TIGR	3699558	structural constituent of ribosome	GO:0003735
Acc27083.1	636.071	-1.88869	7.88349e-07	0.00092231	272.858	245.369	292.553	887.116	1057.8	1060.73	Acc27083.1	LG24	366878	367681	+	AT2G47110.1	253	9e-88	ubiquitin 6TIGR	2041458	protein ubiquitination during ubiquitin-dependent protein catabolism	GO:0042787
Acc08486.1	475.687	-1.87497	0.000238971	0.074006	162.416	187.861	261.973	702.433	747.806	791.634	Acc08486.1	LG8	2740240	2740987	+	AT2G37190.1	299	1e-105	Ribosomal protein L11 family proteinTAIR	2061752	intracellular	GO:0005622TAIR	2061752	protein biosynthesis	GO:0006412TAIR	2061752	ribosome	GO:0005840TAIR	2061752	structural constituent of ribosome	GO:0003735TIGR	2061752	cytosolic large ribosomal subunit (sensu Bacteria)	GO:0009282TIGR	2061752	ribosome	GO:0005840TIGR	2061752	ribosome biogenesis	GO:0007046TIGR	2061752	structural constituent of ribosome	GO:0003735
Acc02901.1	1447.46	-1.86895	0.000147519	0.0506504	503.849	693.934	670.732	1814.8	2486.65	2514.83	Acc02901.1	LG3	3288983	3292207	-	AT3G55280.2	182	1e-59	ribosomal protein L23AB
Acc19467.1	1239.54	-1.85489	5.81908e-06	0.00436194	543.551	440.897	624.861	1923.69	2006.87	1897.38	Acc19467.1	LG17	14271040	14273424	+	AT4G36130.1	474	1e-172	Ribosomal protein L2 familyTAIR	3439572	mitochondrion	GO:0005739TIGR	3439572	protein biosynthesis	GO:0006412TIGR	3439572	ribosome	GO:0005840TIGR	3439572	structural constituent of ribosome	GO:0003735
Acc25885.1	2724.27	-1.82422	4.28099e-05	0.0208043	1141.24	1368.7	1090.7	5041.93	4005.15	3697.88	Acc25885.1	LG23	4733750	4734487	-	AT5G59910.1	177	5e-58	Histone superfamily proteinTAIR	2168092	DNA binding	GO:0003677TAIR	2168092	chromosome organization and biogenesis (sensu Eukarya)	GO:0007001TAIR	2168092	nucleosome	GO:0000786TAIR	2168092	nucleosome assembly	GO:0006334TAIR	2168092	nucleus	GO:0005634TIGR	2168092	DNA binding	GO:0003677
Acc07059.1	801.354	-1.82281	6.63558e-06	0.00465788	344.321	313.101	401.624	1139.05	1349.68	1260.35	Acc07059.1	LG6	16222635	16226369	-	AT2G21580.1	132	2e-41	Ribosomal protein S25 family proteinTAIR	2049368	DNA binding	GO:0003677TAIR	2049368	chromatin	GO:0000785TAIR	2049368	nucleus	GO:0005634TIGR	2049368	protein biosynthesis	GO:0006412TIGR	2049368	ribosome	GO:0005840TIGR	2049368	structural constituent of ribosome	GO:0003735
Acc21112.1	582.335	-1.72896	6.19537e-06	0.00444771	279.355	241.535	287.456	895.656	896.604	893.401	Acc21112.1	LG19	7293430	7294285	-	AT5G18380.1	256	3e-89	Ribosomal protein S5 domain 2-like superfamily proteinTIGR	2146272	cytosolic small ribosomal subunit (sensu Eukarya)	GO:0005843TIGR	2146272	protein biosynthesis	GO:0006412TIGR	2146272	structural constituent of ribosome	GO:0003735
Acc15177.1	3673.74	-1.65089	0.000310435	0.091645	1724.49	1511.83	2086.61	5780.66	5562.76	5376.06	Acc15177.1	LG13	17891614	17893850	-	AT1G34030.1	263	5e-92	Ribosomal protein S13/S18 familyTAIR	2009065	RNA binding	GO:0003723TAIR	2009065	intracellular	GO:0005622TAIR	2009065	protein biosynthesis	GO:0006412TAIR	2009065	ribosome	GO:0005840TAIR	2009065	structural constituent of ribosome	GO:0003735TIGR	2009065	protein biosynthesis	GO:0006412TIGR	2009065	small ribosomal subunit	GO:0015935TIGR	2009065	structural constituent of ribosome	GO:0003735
Acc02347.1	553.638	-1.64764	0.00011716	0.0445886	269.971	240.257	292.553	798.511	858.451	862.088	Acc02347.1	LG2	12121242	12125512	+	AT1G26880.1	181	3e-60	Ribosomal protein L34e superfamily proteinTAIR	2202769	intracellular	GO:0005622TAIR	2202769	mitochondrion	GO:0005739TAIR	2202769	protein biosynthesis	GO:0006412TAIR	2202769	ribosome	GO:0005840TAIR	2202769	structural constituent of ribosome	GO:0003735TIGR	2202769	protein biosynthesis	GO:0006412TIGR	2202769	ribosome	GO:0005840TIGR	2202769	ribosome biogenesis	GO:0007046TIGR	2202769	structural constituent of ribosome	GO:0003735
Acc12748.1	927.572	-1.62903	0.000301419	0.0898228	508.181	420.45	429.146	1531.9	1381.15	1294.6	Acc12748.1	LG11	14187861	14191425	-	AT4G29410.1	216	2e-73	Ribosomal L28e protein familyTAIR	2118288	intracellular	GO:0005622TAIR	2118288	protein biosynthesis	GO:0006412TAIR	2118288	ribosome	GO:0005840TAIR	2118288	structural constituent of ribosome	GO:0003735TIGR	2118288	protein biosynthesis	GO:0006412TIGR	2118288	ribosome	GO:0005840TIGR	2118288	ribosome biogenesis	GO:0007046TIGR	2118288	structural constituent of ribosome	GO:0003735
Acc23146.1	794.465	1.92989	0.000137669	0.0494168	1318.09	987.866	1469.9	263.679	370.088	357.165	Acc23146.1	LG20	13797475	13832082	-	AT2G41700.1	1369	0	ATP-binding cassette A1TAIR	3437086	ATP-binding cassette (ABC) transporter activity	GO:0004009TAIR	3437086	amino acid permease activity	GO:0015359TAIR	3437086	amino acid transport	GO:0006865TAIR	3437086	cobalt ion transport	GO:0006824TAIR	3437086	cytochrome biogenesis	GO:0017004TAIR	3437086	inner membrane	GO:0019866TAIR	3437086	integral to membrane	GO:0016021TAIR	3437086	membrane	GO:0016020TAIR	3437086	mitochondrion	GO:0005739TAIR	3437086	nitrate transport	GO:0015706TAIR
Acc13005.1	836.704	2.23727	4.13768e-10	1.08917e-06	1126.8	1441.54	1573.88	293.57	292.827	291.603	Acc13005.1	LG12	1283697	1290167	-	AT4G26140.1	1137	0	beta-galactosidase 12TAIR	2120829	beta-galactosidase activity	GO:0004565TAIR	2120829	beta-galactosidase complex	GO:0009341TAIR	2120829	carbohydrate metabolism	GO:0005975TAIR	2120829	endomembrane system	GO:0012505TAIR	2120829	lactose catabolism	GO:0005990TAIR	2120829	lactose catabolism via UDP-galactose	GO:0019515TAIR	2120829	lactose catabolism, using glucoside 3-dehydrogenase	GO:0019513TIGR	2120829	beta-galactosidase activity	GO:0004565
Acc16485.1	393.768	2.25179	3.74445e-05	0.0197681	430.943	742.497	779.802	113.158	162.152	134.059	Acc16485.1	LG15	2114270	2124227	-	AT3G46970.1	1399	0	alpha-glucan phosphorylase 2TAIR	2075575	carbohydrate metabolism	GO:0005975TAIR	2075575	cellular_component unknown	GO:0008372TAIR	2075575	transferase activity, transferring glycosyl groups	GO:0016757TIGR	2075575	phosphorylase activity	GO:0004645
Acc14728.1	232.038	2.26972	0.000336676	0.0958102	294.514	297.765	560.642	100.348	75.3529	63.6047	Acc14728.1	LG13	9241218	9243585	-	AT3G07310.1	348	1e-118	Protein of unknown function (DUF760)TAIR	3702078	biological_process unknown	GO:0000004TAIR	3702078	mitochondrion	GO:0005739TIGR	3702078	molecular_function unknown	GO:0005554
Acc25706.1	404.782	2.27295	6.80652e-06	0.004674	817.853	523.965	669.712	180.412	115.414	121.338	Acc25706.1	LG23	3012878	3017173	-	AT3G07310.1	281	6e-94	Protein of unknown function (DUF760)TAIR	3702078	biological_process unknown	GO:0000004TAIR	3702078	mitochondrion	GO:0005739TIGR	3702078	molecular_function unknown	GO:0005554
Acc20584.1	109.518	2.27562	0.000100551	0.0392122	223.773	132.908	187.56	40.5661	41.9687	30.3345	Acc20584.1	LG18	15928077	15929513	-	AT1G11530.1	141	1e-44	C-terminal cysteine residue is changed to a serine 1TAIR	2200140	cellular_component unknown	GO:0008372TAIR	2200140	electron transport	GO:0006118TAIR	2200140	electron transporter activity	GO:0005489
Acc20541.1	1265.37	2.44845	4.11719e-05	0.0206435	2336.62	2755.29	1325.15	254.072	441.625	479.481	Acc20541.1	LG18	15361346	15364214	-	AT4G04330.1	208	2e-69	Chaperonin-like RbcX proteinTAIR	2134876	chaperone activity	GO:0003754TAIR	2134876	chloroplast	GO:0009507TAIR	2134876	protein folding	GO:0006457
Acc27502.1	108.075	2.52719	2.11514e-05	0.0128486	230.991	198.084	123.341	33.0934	25.7535	37.1843	Acc27502.1	LG24	7243706	7251730	-	AT4G24010.1	399	1e-130	cellulose synthase like G1TAIR	2138125	cellular_component unknown	GO:0008372TAIR	2138125	transferase activity, transferring glycosyl groups	GO:0016757TIGR	2138125	polysaccharide biosynthesis	GO:0000271TIGR	2138125	transferase activity	GO:0016740
Acc23960.1	4404.57	2.5395	7.88429e-05	0.0341163	9967.27	5354.67	7227.19	650.124	1624.38	1603.82	Acc23960.1	LG21	6734462	6743018	-	AT1G78070.1	659	0	Transducin/WD40 repeat-like superfamily proteinTAIR	2029485	biological_process unknown	GO:0000004TAIR	2029485	cellular_component unknown	GO:0008372TIGR	2029485	molecular_function unknown	GO:0005554
Acc06989.1	217.469	2.58831	3.70141e-05	0.0197681	516.121	295.21	306.824	92.8749	43.8764	49.9052	Acc06989.1	LG6	15284030	15285181	-	AT2G15890.1	114	2e-31	maternal effect embryo arrest 14TAIR	2044555	biological_process unknown	GO:0000004TAIR	2044555	chloroplast	GO:0009507
Acc30767.1	327.138	2.93272	6.0099e-11	2.10934e-07	528.392	592.975	613.648	108.888	55.3224	63.6047	Acc30767.1	LG27	3222872	3225919	-	AT3G02100.1	439	1e-151	UDP-Glycosyltransferase superfamily proteinTAIR	2078607	biological_process unknown	GO:0000004TAIR	2078607	cellular_component unknown	GO:0008372TAIR	2078607	transferase activity, transferring glycosyl groups	GO:0016757TIGR	2078607	UDP-glycosyltransferase activity	GO:0008194
Acc16833.1	37.7656	2.97199	0.00012577	0.0461957	84.4561	67.7321	48.9288	4.27011	12.3998	8.8068	Acc16833.1	LG15	8088633	8093771	+	AT3G53940.1	456	1e-161	Mitochondrial substrate carrier family proteinTAIR	2084459	membrane	GO:0016020TAIR	2084459	mitochondrial inner membrane	GO:0005743TAIR	2084459	mitochondrial transport	GO:0006839TAIR	2084459	mitochondrion	GO:0005739TAIR	2084459	transport	GO:0006810TAIR	2084459	transporter activity	GO:0005215TIGR	2084459	binding	GO:0005488TIGR	2084459	mitochondrial inner membrane	GO:0005743TIGR	2084459	mitochondrial transport	GO:0006839TIGR	2084459	transport	GO:0006810
Acc13742.1	364.547	3.01815	1.85731e-07	0.000255081	876.323	400.003	670.732	48.0388	98.2449	93.9392	Acc13742.1	LG12	15709563	15715335	+	AT5G23960.2	439	1e-149	terpene synthase 21
Acc13740.1	139.396	3.03389	1.5512e-08	2.88232e-05	319.778	168.691	256.876	22.4181	33.3842	35.2272	Acc13740.1	LG12	15647527	15653993	+	AT5G23960.2	379	1e-127	terpene synthase 21
Acc08664.1	1870.84	3.268	1.56436e-05	0.0100847	4246.63	872.849	5049.86	302.11	371.995	381.628	Acc08664.1	LG8	5316557	5321238	-	AT2G38290.1	670	0	ammonium transporter 2TAIR	2042916	ammonium transporter activity	GO:0008519
Acc00747.1	230.021	3.32853	7.05549e-15	5.57172e-11	423.724	314.379	516.81	48.0388	42.9225	34.2487	Acc00747.1	LG1	11603356	11613860	+	AT5G52450.1	547	0	MATE efflux family proteinTAIR	2156736	antiporter activity	GO:0015297TAIR	2156736	drug transporter activity	GO:0015238TAIR	2156736	membrane	GO:0016020TAIR	2156736	multidrug transport	GO:0006855
Acc16381.1	313.273	3.36482	1.43143e-10	4.52161e-07	448.989	384.667	879.698	53.3764	61.0454	51.8623	Acc16381.1	LG15	150907	151641	-	AT5G41761.1	91	2e-25	unknown protein; FUNCTIONS IN: molecular_function unknown; INVOLVED IN: biological_process unknown; LOCATED IN: cellular_component unknown; BEST Arabidopsis thaliana protein match is: unknown protein (TAIR:AT3G55570.1); Has 30201 Blast hits to 17322 proteins in 780 species: Archae - 12; Bacteria - 1396; Metazoa - 17338; Fungi - 3422; Plants - 5037; Viruses - 0; Other Eukaryotes - 2996 (source: NC…
Acc11335.1	21.2157	3.56159	9.38884e-05	0.0375411	38.2579	28.1152	50.9675	3.20258	3.81534	2.9356	Acc11335.1	LG10	8130415	8133334	-	AT1G58440.1	473	1e-166	FAD/NAD(P)-binding oxidoreductase family proteinTAIR	2037659	endomembrane system	GO:0012505TAIR	2037659	integrin complex	GO:0008305TIGR	2037659	squalene monooxygenase activity	GO:0004506TIGR	2037659	sterol biosynthesis	GO:0016126
Acc04386.1	2983.6	3.63184	7.68959e-06	0.00516806	4403.27	9739.36	2422.99	143.049	600.915	592.013	Acc04386.1	LG11	16623840	16624539	-	AT3G26740.1	109	1e-31	CCR-likeTAIR	2090836	biological_process unknown	GO:0000004TAIR	2090836	chloroplast	GO:0009507TIGR	2090836	molecular_function unknown	GO:0005554
Acc08233.1	47.7854	4.48371	4.41931e-06	0.00348993	83.7343	135.464	55.0449	9.60775	2.8615	0	Acc08233.1	LG7	17999746	18006073	-	AT1G24360.1	359	1e-124	NAD(P)-binding Rossmann-fold superfamily proteinTAIR	2024020	chloroplast	GO:0009507TAIR	2024020	metabolism	GO:0008152
Acc03527.1	325.643	5.29522	1.72124e-30	2.71852e-26	467.035	641.538	797.131	9.60775	22.892	15.6565	Acc03527.1	LG3	9189250	9195387	-	AT5G62165.2	194	4e-63	AGAMOUS-like 42TAIR	1005715940	nucleus	GO:0005634TAIR	1005715940	regulation of transcription, DNA-dependent	GO:0006355TAIR	1005715940	transcription factor activity	GO:0003700
Acc33536.1	41.9365	5.33546	8.16955e-05	0.034873	7.94032	191.695	45.8707	3.20258	0.953834	1.95707	Acc33536.1	ps1sf43	651963	654103	-	AT2G07698.1	871	0	ATPase, F1 complex, alpha subunit proteinTAIR	2828105	ATP binding	GO:0005524TAIR	2828105	ATP biosynthesis	GO:0006754TAIR	2828105	ATP synthesis coupled proton transport	GO:0015986TAIR	2828105	ATP-binding and phosphorylation-dependent chloride channel activity	GO:0005224TAIR	2828105	ATPase activity	GO:0016887TAIR	2828105	biosynthesis	GO:0009058TAIR	2828105	cytoplasm	GO:0005737TAIR	2828105	endomembrane system	GO:0012505TAIR	2828105	energy coupled proton transport, against electrochemical gradient	GO:0015988TAIR	2828105	hydrogen-exporting ATPase activity, phosphorylative mechanism	GO:0008553TAIR
Acc18987.1	85.4589	5.3727	2.92551e-11	1.15514e-07	108.277	104.793	287.456	6.40517	1.90767	3.91413	Acc18987.1	LG17	2103666	2105886	-	AT1G24020.1	65	7e-14	MLP-like protein 423TIGR	2199931	biological_process unknown	GO:0000004TIGR	2199931	cellular_component unknown	GO:0008372TIGR	2199931	molecular_function unknown	GO:0005554
Acc08761.1	520.487	6.68737	1.94155e-57	6.13296e-53	1125.36	941.859	1025.47	11.7428	3.81534	14.678	Acc08761.1	LG8	6236469	6240785	-	AT4G31980.1	196	7e-55	unknown protein; CONTAINS InterPro DOMAIN/s: Protein of unknown function DUF247, plant (InterPro:IPR004158), Protein of unknown function DUF862, eukaryotic (InterPro:IPR008580); BEST Arabidopsis thaliana protein match is: Plant protein of unknown function (DUF247) (TAIR:AT5G11290.1); Has 1967 Blast hits to 1844 proteins in 183 species: Archae - 0; Bacteria - 6; Metazoa - 223; Fungi - 83; Plants -…	3438541	DNA binding	GO:0003677TAIR	3438541	mitochondrion	GO:0005739TAIR	3438541	nucleus	GO:0005634TAIR	3438541	transport	GO:0006810TAIR	3438541	transporter activity	GO:0005215
[truncated: 21 more columns]

## Sheet: Gen.-in-com. in 2 comparisons 
77 common genes that are differentially expressed in the two comparisons 1(PsaFRvsPsaSus) and 2(PsaRMRvsPsaSus) are candidates for Psa resistance in field environment
Actinidia genes	Linkage group/ Chromosome	Position on chromosome		Arabidopsis orthologue	Gene ontology
Acc00346.1	LG1	1834896	1843864	AT3G59670.1	unknown protein; BEST Arabidopsis thaliana protein match is: unknown protein (TAIR:AT4G37440.2); Has 77 Blast hits to 77 proteins in 14 species: Archae - 0; Bacteria - 0; Metazoa - 0; Fungi - 0; Plants - 73; Viruses - 0; Other Eukaryotes - 4 (source: NCBI BLink).TAIR	2097447	biological_process unknown	GO:0000004TAIR	2097447	cellular_component unknown	GO:0008372TIGR	2097447	molecular_function unknown	GO:0005554
Acc00747.1	LG1	11603356	11613860	AT5G52450.1	MATE efflux family proteinTAIR	2156736	antiporter activity	GO:0015297TAIR	2156736	drug transporter activity	GO:0015238TAIR	2156736	membrane	GO:0016020TAIR	2156736	multidrug transport	GO:0006855
Acc01014.1	LG1	15638141	15641385	AT1G19640.1	jasmonic acid carboxyl methyltransferaseTAIR	2013148	jasmonate O-methyltransferase activity	GO:0030795TIGR	2013148	jasmonic acid biosynthesis	GO:0009695TIGR	2013148	jasmonic acid mediated signaling pathway	GO:0009867
Acc02901.1	LG3	3288983	3292207	AT3G55280.2	ribosomal protein L23AB
Acc03527.1	LG3	9189250	9195387	AT5G62165.2	AGAMOUS-like 42TAIR	1005715940	nucleus	GO:0005634TAIR	1005715940	regulation of transcription, DNA-dependent	GO:0006355TAIR	1005715940	transcription factor activity	GO:0003700
Acc04138.1	LG3	18423814	18425027	AT1G24140.1	Matrixin family proteinTAIR	2032466	endomembrane system	GO:0012505TAIR	2032466	metalloendopeptidase activity	GO:0004222TAIR	2032466	metallopeptidase activity	GO:0008237TAIR	2032466	proteolysis and peptidolysis	GO:0006508TAIR	2032466	zinc ion binding	GO:0008270TIGR	2032466	extracellular matrix	GO:0005578TIGR	2032466	metalloendopeptidase activity	GO:0004222TIGR	2032466	proteolysis and peptidolysis	GO:0006508
Acc04140.1	LG3	18442925	18444187	AT1G24140.1	Matrixin family proteinTAIR	2032466	endomembrane system	GO:0012505TAIR	2032466	metalloendopeptidase activity	GO:0004222TAIR	2032466	metallopeptidase activity	GO:0008237TAIR	2032466	proteolysis and peptidolysis	GO:0006508TAIR	2032466	zinc ion binding	GO:0008270TIGR	2032466	extracellular matrix	GO:0005578TIGR	2032466	metalloendopeptidase activity	GO:0004222TIGR	2032466	proteolysis and peptidolysis	GO:0006508
Acc04255.1	LG3	20044652	20045476	AT2G32030.1	Acyl-CoA N-acyltransferases (NAT) superfamily proteinTAIR	2045476	N-acetyltransferase activity	GO:0008080TAIR	2045476	cellular_component unknown	GO:0008372TIGR	2045476	N-acetyltransferase activity	GO:0008080TIGR	2045476	metabolism	GO:0008152
Acc04644.1	LG4	2456935	2458109	AT3G46940.1	DUTP-PYROPHOSPHATASE-LIKE 1TAIR	3697974	cellular_component unknown	GO:0008372TAIR	3697974	dUTP diphosphatase activity	GO:0004170TAIR	3697974	dUTP metabolism	GO:0046080TAIR	3697974	hydrolase activity	GO:0016787TAIR	3697974	pyrimidine deoxyribonucleoside interconversion	GO:0019690
Acc04763.1	LG4	3873642	3876267	AT1G47210.2	cyclin-dependent protein kinase 3;2TAIR	1005027859	nucleus	GO:0005634TAIR	1005027859	regulation of cell cycle	GO:0000074
Acc06865.1	LG6	13850322	13850992	AT4G33720.1	CAP (Cysteine-rich secretory proteins, Antigen 5, and Pathogenesis-related 1 protein) superfamily proteinTAIR	2134177	biological_process unknown	GO:0000004TAIR	2134177	endomembrane system	GO:0012505TAIR	2134177	extracellular	GO:0005576TAIR	2134177	molecular_function unknown	GO:0005554
Acc06989.1	LG6	15284030	15285181	AT2G15890.1	maternal effect embryo arrest 14TAIR	2044555	biological_process unknown	GO:0000004TAIR	2044555	chloroplast	GO:0009507
Acc08233.1	LG7	17999746	18006073	AT1G24360.1	NAD(P)-binding Rossmann-fold superfamily proteinTAIR	2024020	chloroplast	GO:0009507TAIR	2024020	metabolism	GO:0008152
Acc08664.1	LG8	5316557	5321238	AT2G38290.1	ammonium transporter 2TAIR	2042916	ammonium transporter activity	GO:0008519
Acc08761.1	LG8	6236469	6240785	AT4G31980.1	unknown protein; CONTAINS InterPro DOMAIN/s: Protein of unknown function DUF247, plant (InterPro:IPR004158), Protein of unknown function DUF862, eukaryotic (InterPro:IPR008580); BEST Arabidopsis thaliana protein match is: Plant protein of unknown function (DUF247) (TAIR:AT5G11290.1); Has 1967 Blast hits to 1844 proteins in 183 species: Archae - 0; Bacteria - 6; Metazoa - 223; Fungi - 83; Plants -…	3438541	DNA binding	GO:0003677TAIR	3438541	mitochondrion	GO:0005739TAIR	3438541	nucleus	GO:0005634TAIR	3438541	transport	GO:0006810TAIR	3438541	transporter activity	GO:0005215
Acc09021.1	LG8	13641810	13643212	AT3G60670.1	PLATZ transcription factor family proteinTAIR	2101880	biological_process unknown	GO:0000004TAIR	2101880	cellular_component unknown	GO:0008372TIGR	2101880	zinc ion binding	GO:0008270
Acc10272.1	LG9	6226146	6226840	AT3G49910.1	Translation protein SH3-like family proteinTAIR	3699558	mitochondrion	GO:0005739TIGR	3699558	large ribosomal subunit	GO:0015934TIGR	3699558	protein biosynthesis	GO:0006412TIGR	3699558	structural constituent of ribosome	GO:0003735
Acc10479.1	LG9	10657150	10662176	AT5G17220.1	glutathione S-transferase phi 12TAIR	2167214	ATP binding	GO:0005524TAIR	2167214	catalytic activity	GO:0003824TAIR	2167214	voltage-gated chloride channel activity	GO:0005247TIGR	2167214	glutathione transferase activity	GO:0004364
Acc11335.1	LG10	8130415	8133334	AT1G58440.1	FAD/NAD(P)-binding oxidoreductase family proteinTAIR	2037659	endomembrane system	GO:0012505TAIR	2037659	integrin complex	GO:0008305TIGR	2037659	squalene monooxygenase activity	GO:0004506TIGR	2037659	sterol biosynthesis	GO:0016126
Acc12738.1	LG11	14082987	14086561	AT1G14520.1	myo-inositol oxygenase 1TIGR	3435702	biological_process unknown	GO:0000004TIGR	3435702	cellular_component unknown	GO:0008372TIGR	3435702	oxidoreductase activity	GO:0016491
Acc13005.1	LG12	1283697	1290167	AT4G26140.1	beta-galactosidase 12TAIR	2120829	beta-galactosidase activity	GO:0004565TAIR	2120829	beta-galactosidase complex	GO:0009341TAIR	2120829	carbohydrate metabolism	GO:0005975TAIR	2120829	endomembrane system	GO:0012505TAIR	2120829	lactose catabolism	GO:0005990TAIR	2120829	lactose catabolism via UDP-galactose	GO:0019515TAIR	2120829	lactose catabolism, using glucoside 3-dehydrogenase	GO:0019513TIGR	2120829	beta-galactosidase activity	GO:0004565
Acc13577.1	LG12	12174751	12181988	AT5G47650.1	nudix hydrolase homolog 2TAIR	2168992	8-oxo-7,8-dihydroguanine triphosphatase activity	GO:0008413TAIR	2168992	DNA repair	GO:0006281TAIR	2168992	cellular_component unknown	GO:0008372TIGR	2168992	hydrolase activity	GO:0016787
Acc13740.1	LG12	15647527	15653993	AT5G23960.2	terpene synthase 21
Acc13743.1	LG12	15748632	15751826	AT4G36130.1	Ribosomal protein L2 familyTAIR	3439572	mitochondrion	GO:0005739TIGR	3439572	protein biosynthesis	GO:0006412TIGR	3439572	ribosome	GO:0005840TIGR	3439572	structural constituent of ribosome	GO:0003735
Acc14798.1	LG13	10243805	10246507	AT5G58400.1	Peroxidase superfamily proteinTAIR	2161192	electron transport	GO:0006118TAIR	2161192	endomembrane system	GO:0012505TAIR	2161192	peroxidase activity	GO:0004601TAIR	2161192	response to oxidative stress	GO:0006979TIGR	2161192	peroxidase activity	GO:0004601
Acc15097.1	LG13	16671908	16672622	AT1G09200.1	Histone superfamily proteinTAIR	2195340	DNA binding	GO:0003677TAIR	2195340	chloroplast	GO:0009507TAIR	2195340	chromosome organization and biogenesis (sensu Eukarya)	GO:0007001TAIR	2195340	nucleosome	GO:0000786TAIR	2195340	nucleosome assembly	GO:0006334TAIR	2195340	nucleus	GO:0005634TIGR	2195340	DNA binding	GO:0003677
Acc15099.1	LG13	16686643	16687332	AT1G09200.1	Histone superfamily proteinTAIR	2195340	DNA binding	GO:0003677TAIR	2195340	chloroplast	GO:0009507TAIR	2195340	chromosome organization and biogenesis (sensu Eukarya)	GO:0007001TAIR	2195340	nucleosome	GO:0000786TAIR	2195340	nucleosome assembly	GO:0006334TAIR	2195340	nucleus	GO:0005634TIGR	2195340	DNA binding	GO:0003677
Acc15855.1	LG14	6720043	6721963	AT3G14740.2	RING/FYVE/PHD zinc finger superfamily protein
Acc16485.1	LG15	2114270	2124227	AT3G46970.1	alpha-glucan phosphorylase 2TAIR	2075575	carbohydrate metabolism	GO:0005975TAIR	2075575	cellular_component unknown	GO:0008372TAIR	2075575	transferase activity, transferring glycosyl groups	GO:0016757TIGR	2075575	phosphorylase activity	GO:0004645
Acc16944.1	LG22	14000227	14010019	AT1G65470.1	chromatin assembly factor-1 (FASCIATA1) (FAS1)
Acc17279.1	LG15	12012044	12013296	AT5G27670.1	histone H2A 7TAIR	3442816	chromosome organization and biogenesis (sensu Eukarya)	GO:0007001TAIR	3442816	nucleosome	GO:0000786TAIR	3442816	nucleosome assembly	GO:0006334TAIR	3442816	nucleus	GO:0005634TIGR	3442816	DNA binding	GO:0003677
Acc17300.1	LG15	13245579	13246226	AT1G09200.1	Histone superfamily proteinTAIR	2195340	DNA binding	GO:0003677TAIR	2195340	chloroplast	GO:0009507TAIR	2195340	chromosome organization and biogenesis (sensu Eukarya)	GO:0007001TAIR	2195340	nucleosome	GO:0000786TAIR	2195340	nucleosome assembly	GO:0006334TAIR	2195340	nucleus	GO:0005634TIGR	2195340	DNA binding	GO:0003677
Acc17448.1	LG15	14789973	14792761	AT3G20530.1	Protein kinase superfamily proteinTAIR	2085719	ATP binding	GO:0005524TAIR	2085719	mitochondrion	GO:0005739TAIR	2085719	protein amino acid phosphorylation	GO:0006468TAIR	2085719	protein kinase activity	GO:0004672TAIR	2085719	protein serine/threonine kinase activity	GO:0004674TAIR	2085719	protein-tyrosine kinase activity	GO:0004713TIGR	2085719	kinase activity	GO:0016301
Acc18343.1	LG16	8651741	8656364	AT5G08020.1	RPA70-kDa subunit BTIGR	2142807	DNA replication	GO:0006260TIGR	2142807	cellular_component unknown	GO:0008372TIGR	2142807	molecular_function unknown	GO:0005554
Acc18987.1	LG17	2103666	2105886	AT1G24020.1	MLP-like protein 423TIGR	2199931	biological_process unknown	GO:0000004TIGR	2199931	cellular_component unknown	GO:0008372TIGR	2199931	molecular_function unknown	GO:0005554
Acc19467.1	LG17	14271040	14273424	AT4G36130.1	Ribosomal protein L2 familyTAIR	3439572	mitochondrion	GO:0005739TIGR	3439572	protein biosynthesis	GO:0006412TIGR	3439572	ribosome	GO:0005840TIGR	3439572	structural constituent of ribosome	GO:0003735
Acc19499.1	LG17	14834148	14840049	AT3G54650.1	RNI-like superfamily proteinTAIR	2102399	chloroplast	GO:0009507TIGR	2102399	ubiquitin-dependent protein catabolism	GO:0006511TIGR	2102399	ubiquitin-protein ligase activity	GO:0004842
Acc20131.1	LG18	8214808	8217391	AT5G17050.1	UDP-glucosyl transferase 78D2TAIR	2148125	chloroplast	GO:0009507TAIR	2148125	metabolism	GO:0008152TAIR	2148125	transferase activity, transferring glycosyl groups	GO:0016757TIGR	2148125	UDP-glycosyltransferase activity	GO:0008194TIGR	2148125	transferase activity, transferring glycosyl groups	GO:0016757
Acc20132.1	LG18	8220046	8220986	AT5G17050.1	UDP-glucosyl transferase 78D2TAIR	2148125	chloroplast	GO:0009507TAIR	2148125	metabolism	GO:0008152TAIR	2148125	transferase activity, transferring glycosyl groups	GO:0016757TIGR	2148125	UDP-glycosyltransferase activity	GO:0008194TIGR	2148125	transferase activity, transferring glycosyl groups	GO:0016757
Acc20441.1	LG18	13927300	13950414	AT5G16690.1	origin recognition complex subunit 3TAIR	3441937	biological_process unknown	GO:0000004TAIR	3441937	chloroplast	GO:0009507TIGR	3441937	molecular_function unknown	GO:0005554
Acc20541.1	LG18	15361346	15364214	AT4G04330.1	Chaperonin-like RbcX proteinTAIR	2134876	chaperone activity	GO:0003754TAIR	2134876	chloroplast	GO:0009507TAIR	2134876	protein folding	GO:0006457
Acc20584.1	LG18	15928077	15929513	AT1G11530.1	C-terminal cysteine residue is changed to a serine 1TAIR	2200140	cellular_component unknown	GO:0008372TAIR	2200140	electron transport	GO:0006118TAIR	2200140	electron transporter activity	GO:0005489
Acc20675.1	LG18	17089136	17089792	AT1G09200.1	Histone superfamily proteinTAIR	2195340	DNA binding	GO:0003677TAIR	2195340	chloroplast	GO:0009507TAIR	2195340	chromosome organization and biogenesis (sensu Eukarya)	GO:0007001TAIR	2195340	nucleosome	GO:0000786TAIR	2195340	nucleosome assembly	GO:0006334TAIR	2195340	nucleus	GO:0005634TIGR	2195340	DNA binding	GO:0003677
Acc20918.1	LG18	19928925	19929546	AT2G28720.1	Histone superfamily proteinTAIR	2054552	DNA binding	GO:0003677TAIR	2054552	chromosome organization and biogenesis (sensu Eukarya)	GO:0007001TAIR	2054552	nucleosome	GO:0000786TAIR	2054552	nucleosome assembly	GO:0006334TAIR	2054552	nucleus	GO:0005634TIGR	2054552	DNA binding	GO:0003677
Acc21661.1	LG23	12911338	12912474	AT4G27230.1	histone H2A 2TAIR	2131703	DNA binding	GO:0003677TAIR	2131703	chromosome organization and biogenesis (sensu Eukarya)	GO:0007001TAIR	2131703	mitochondrion	GO:0005739TAIR	2131703	nucleosome	GO:0000786TAIR	2131703	nucleosome assembly	GO:0006334TAIR	2131703	nucleus	GO:0005634TIGR	2131703	DNA binding	GO:0003677
Acc23146.1	LG20	13797475	13832082	AT2G41700.1	ATP-binding cassette A1TAIR	3437086	ATP-binding cassette (ABC) transporter activity	GO:0004009TAIR	3437086	amino acid permease activity	GO:0015359TAIR	3437086	amino acid transport	GO:0006865TAIR	3437086	cobalt ion transport	GO:0006824TAIR	3437086	cytochrome biogenesis	GO:0017004TAIR	3437086	inner membrane	GO:0019866TAIR	3437086	integral to membrane	GO:0016021TAIR	3437086	membrane	GO:0016020TAIR	3437086	mitochondrion	GO:0005739TAIR	3437086	nitrate transport	GO:0015706TAIR	3437086	nodulation	GO:0009877TAIR	3437086	peptide transport	GO:0015833TAIR	3437086	phosphate transport	GO:0006817TAIR	3437086	polyamine transport	GO:0015846TAIR	3437086	transport
Acc23960.1	LG21	6734462	6743018	AT1G78070.1	Transducin/WD40 repeat-like superfamily proteinTAIR	2029485	biological_process unknown	GO:0000004TAIR	2029485	cellular_component unknown	GO:0008372TIGR	2029485	molecular_function unknown	GO:0005554
Acc24057.1	LG21	8379912	8389130	AT1G77110.1	Auxin efflux carrier family proteinTAIR	2025311	endomembrane system	GO:0012505TAIR	2025311	integral to membrane	GO:0016021TAIR	2025311	transporter activity	GO:0005215TIGR	2025311	auxin polar transport	GO:0009926TIGR	2025311	auxin:hydrogen symporter activity	GO:0009672
Acc25126.1	LG22	15208794	15209432	AT1G09200.1	Histone superfamily proteinTAIR	2195340	DNA binding	GO:0003677TAIR	2195340	chloroplast	GO:0009507TAIR	2195340	chromosome organization and biogenesis (sensu Eukarya)	GO:0007001TAIR	2195340	nucleosome	GO:0000786TAIR	2195340	nucleosome assembly	GO:0006334TAIR	2195340	nucleus	GO:0005634TIGR	2195340	DNA binding	GO:0003677
Acc25392.1	LG22	18383028	18383796	AT2G28720.1	Histone superfamily proteinTAIR	2054552	DNA binding	GO:0003677TAIR	2054552	chromosome organization and biogenesis (sensu Eukarya)	GO:0007001TAIR	2054552	nucleosome	GO:0000786TAIR	2054552	nucleosome assembly	GO:0006334TAIR	2054552	nucleus	GO:0005634TIGR	2054552	DNA binding	GO:0003677
Acc25706.1	LG23	3012878	3017173	AT3G07310.1	Protein of unknown function (DUF760)TAIR	3702078	biological_process unknown	GO:0000004TAIR	3702078	mitochondrion	GO:0005739TIGR	3702078	molecular_function unknown	GO:0005554
Acc25881.1	LG23	4697240	4698651	AT2G28790.1	Pathogenesis-related thaumatin superfamily proteinTAIR	2053214	endomembrane system	GO:0012505TIGR	2053214	molecular_function unknown	GO:0005554TIGR	2053214	response to pathogen	GO:0042828
Acc25885.1	LG23	4733750	4734487	AT5G59910.1	Histone superfamily proteinTAIR	2168092	DNA binding	GO:0003677TAIR	2168092	chromosome organization and biogenesis (sensu Eukarya)	GO:0007001TAIR	2168092	nucleosome	GO:0000786TAIR	2168092	nucleosome assembly	GO:0006334TAIR	2168092	nucleus	GO:0005634TIGR	2168092	DNA binding	GO:0003677
Acc25886.1	LG23	4739702	4741361	AT5G02560.1	histone H2A 12TAIR	2181807	DNA binding	GO:0003677TAIR	2181807	chromosome organization and biogenesis (sensu Eukarya)	GO:0007001TAIR	2181807	nucleosome	GO:0000786TAIR	2181807	nucleosome assembly	GO:0006334TAIR	2181807	nucleus	GO:0005634TIGR	2181807	DNA binding	GO:0003677
Acc26065.1	LG23	8615761	8617416	AT1G03495.1	HXXXD-type acyl-transferase family proteinTIGR	2825046	biological_process unknown	GO:0000004TIGR	2825046	transferase activity	GO:0016740
Acc26149.1	LG23	9811478	9812269	AT1G09200.1	Histone superfamily proteinTAIR	2195340	DNA binding	GO:0003677TAIR	2195340	chloroplast	GO:0009507TAIR	2195340	chromosome organization and biogenesis (sensu Eukarya)	GO:0007001TAIR	2195340	nucleosome	GO:0000786TAIR	2195340	nucleosome assembly	GO:0006334TAIR	2195340	nucleus	GO:0005634TIGR	2195340	DNA binding	GO:0003677
Acc26150.1	LG23	9812675	9814293	AT1G09200.1	Histone superfamily proteinTAIR	2195340	DNA binding	GO:0003677TAIR	2195340	chloroplast	GO:0009507TAIR	2195340	chromosome organization and biogenesis (sensu Eukarya)	GO:0007001TAIR	2195340	nucleosome	GO:0000786TAIR	2195340	nucleosome assembly	GO:0006334TAIR	2195340	nucleus	GO:0005634TIGR	2195340	DNA binding	GO:0003677
Acc26360.1	LG23	20373370	20374493	AT4G27230.1	histone H2A 2TAIR	2131703	DNA binding	GO:0003677TAIR	2131703	chromosome organization and biogenesis (sensu Eukarya)	GO:0007001TAIR	2131703	mitochondrion	GO:0005739TAIR	2131703	nucleosome	GO:0000786TAIR	2131703	nucleosome assembly	GO:0006334TAIR	2131703	nucleus	GO:0005634TIGR	2131703	DNA binding	GO:0003677
Acc26451.1	LG23	21338775	21344602	AT2G45300.1	RNA 3'-terminal phosphate cyclase/enolpyruvate transferase, alpha/betaTIGR	2050811	3-phosphoshikimate 1-carboxyvinyltransferase activity	GO:0003866TIGR	2050811	aromatic amino acid family biosynthesis, shikimate pathway	GO:0016089TIGR	2050811	chloroplast	GO:0009507TIGR	2050811	glyphosate metabolism	GO:0018920
Acc26460.1	LG23	21478188	21487765	AT2G45250.1	Integral membrane protein hemolysin-III homologTAIR	2050905	biological_process unknown	GO:0000004TAIR	2050905	chloroplast	GO:0009507TIGR	2050905	molecular_function unknown	GO:0005554
Acc27291.1	LG24	3592800	3594005	AT1G03220.1	Eukaryotic aspartyl protease family proteinTAIR	2014474	biological_process unknown	GO:0000004TAIR	2014474	endomembrane system	GO:0012505TIGR	2014474	molecular_function unknown	GO:0005554
Acc27395.1	LG24	5155885	5164934	AT3G04290.1	Li-tolerant lipase 1TAIR	2103004	biological_process unknown	GO:0000004TAIR	2103004	endomembrane system	GO:0012505TIGR	2103004	carboxylic ester hydrolase activity	GO:0016789
Acc27447.1	LG24	6260471	6261285	AT5G60670.1	Ribosomal protein L11 family proteinTAIR	2175840	intracellular	GO:0005622TAIR	2175840	protein biosynthesis	GO:0006412TAIR	2175840	ribosome	GO:0005840TAIR	2175840	structural constituent of ribosome	GO:0003735TIGR	2175840	cytosolic large ribosomal subunit (sensu Bacteria)	GO:0009282TIGR	2175840	ribosome	GO:0005840TIGR	2175840	ribosome biogenesis	GO:0007046TIGR	2175840	structural constituent of ribosome	GO:0003735
Acc27504.1	LG24	7312581	7318622	AT3G48750.1	cell division control 2TIGR	2099477	kinase activity	GO:0016301
Acc27699.1	LG24	11395851	11396589	AT3G45930.1	Histone superfamily proteinTAIR	2077126	DNA binding	GO:0003677TAIR	2077126	chromosome organization and biogenesis (sensu Eukarya)	GO:0007001TAIR	2077126	nucleosome	GO:0000786TAIR	2077126	nucleosome assembly	GO:0006334TAIR	2077126	nucleus	GO:0005634TIGR	2077126	DNA binding	GO:0003677
Acc27781.1	LG24	12307412	12309783	AT1G07370.1	proliferating cellular nuclear antigen 1TAIR	2025061	DNA binding	GO:0003677TAIR	2025061	DNA polymerase processivity factor activity	GO:0030337TAIR	2025061	delta-DNA polymerase cofactor complex	GO:0005660TAIR	2025061	nucleus	GO:0005634TAIR	2025061	regulation of DNA replication	GO:0006275TIGR	2025061	DNA binding	GO:0003677TIGR	2025061	DNA polymerase processivity factor activity	GO:0030337TIGR	2025061	delta-DNA polymerase cofactor complex	GO:0005660TIGR	2025061	nucleus	GO:0005634TIGR	2025061	regulation of DNA replication	GO:0006275
Acc28399.1	LG25	7222783	7223761	AT1G14900.1	high mobility group ATAIR	2006861	DNA binding	GO:0003677TAIR	2006861	chromatin	GO:0000785TAIR	2006861	chromosome organization and biogenesis (sensu Eukarya)	GO:0007001TAIR	2006861	nucleosome	GO:0000786TAIR	2006861	nucleosome assembly	GO:0006334TAIR	2006861	nucleus	GO:0005634TAIR	2006861	regulation of transcription, DNA-dependent	GO:0006355TIGR	2006861	DNA binding	GO:0003677TIGR	2006861	nucleus	GO:0005634TIGR	2006861	regulation of transcription, DNA-dependent	GO:0006355
Acc28846.1	LG25	14252061	14255920	AT5G23860.1	tubulin beta 8
Acc28881.1	LG25	14652762	14655033	AT4G37740.1	growth-regulating factor 2TAIR	2137548	biological_process unknown	GO:0000004TAIR	2137548	cellular_component unknown	GO:0008372TIGR	2137548	molecular_function unknown	GO:0005554
Acc29660.1	LG26	10013057	10016105	AT5G26660.1	myb domain protein 86TAIR	1005713755	nucleus	GO:0005634TAIR	1005713755	response to UV	GO:0009411TAIR	1005713755	transcriptional repressor activity	GO:0016564TIGR	1005713755	transcriptional repressor activity	GO:0016564
Acc30085.1	LG26	15572724	15578591	AT5G22650.2	histone deacetylase 2B
Acc30211.1	LG26	17075782	17076825	AT3G45930.1	Histone superfamily proteinTAIR	2077126	DNA binding	GO:0003677TAIR	2077126	chromosome organization and biogenesis (sensu Eukarya)	GO:0007001TAIR	2077126	nucleosome	GO:0000786TAIR	2077126	nucleosome assembly	GO:0006334TAIR	2077126	nucleus	GO:0005634TIGR	2077126	DNA binding	GO:0003677
Acc30253.1	LG26	17455468	17456171	AT3G45930.1	Histone superfamily proteinTAIR	2077126	DNA binding	GO:0003677TAIR	2077126	chromosome organization and biogenesis (sensu Eukarya)	GO:0007001TAIR	2077126	nucleosome	GO:0000786TAIR	2077126	nucleosome assembly	GO:0006334TAIR	2077126	nucleus	GO:0005634TIGR	2077126	DNA binding	GO:0003677
Acc30767.1	LG27	3222872	3225919	AT3G02100.1	UDP-Glycosyltransferase superfamily proteinTAIR	2078607	biological_process unknown	GO:0000004TAIR	2078607	cellular_component unknown	GO:0008372TAIR	2078607	transferase activity, transferring glycosyl groups	GO:0016757TIGR	2078607	UDP-glycosyltransferase activity	GO:0008194
Acc31378.1	LG27	16402941	16406192	AT5G23420.1	high-mobility group box 6TAIR	2154432	chloroplast	GO:0009507TAIR	2154432	metal ion transport	GO:0030001TAIR	2154432	regulation of transcription, DNA-dependent	GO:0006355TAIR	2154432	transcription factor activity	GO:0003700
Acc31646.1	LG28	7560748	7561527	AT1G54690.1	gamma histone variant H2AXTAIR	2199485	DNA binding	GO:0003677TAIR	2199485	chloroplast	GO:0009507TAIR	2199485	chromosome organization and biogenesis (sensu Eukarya)	GO:0007001TAIR	2199485	nucleosome	GO:0000786TAIR	2199485	nucleosome assembly	GO:0006334TAIR	2199485	nucleus	GO:0005634TIGR	2199485	DNA binding	GO:0003677
Acc32318.1	LG28	12671322	12671935	AT3G45930.1	Histone superfamily proteinTAIR	2077126	DNA binding	GO:0003677TAIR	2077126	chromosome organization and biogenesis (sensu Eukarya)	GO:0007001TAIR	2077126	nucleosome	GO:0000786TAIR	2077126	nucleosome assembly	GO:0006334TAIR	2077126	nucleus	GO:0005634TIGR	2077126	DNA binding	GO:0003677
[truncated: 4 more columns]
